# Supplementary material for: Metabolomic and lipidomic profiling of the spinal cord in type 2 diabetes mellitus rats with painful neuropathy
Source: Metab Brain Dis. 2024 Jul 9;39(6):1117–30. doi: 10.1007/s11011-024-01376-x (PMC11349861; doi:10.1007/s11011-024-01376-x)
Supplement: Supplementary file 1 — Supplementary Material 1 [file 11011_2024_1376_MOESM1_ESM.xlsx]

## Sheet: body weight
	control											PDN											carnosine
BL	162	181	182	162	157	172	189	176	172	159	176	178	161	173	180	163	168	170	188	170	167	159
0	344	362	358	411	443	426	441	424	443	459	440	561	537	578	546	553	561	556	542	581	553	587
7	378	403	421	457	476	436	500	482	459	481	490	540	531	555	531	547	547	543	556	553	548	547
14	421	445	447	492	499	458	521	499	473	496	521	529	524	533	520	531	532	519	521	517	523	523
21	449	472	471	489	530	481	521	524	502	513	536	500	479	511	502	513	521	500	510	498	512	503
28	459	487	497	520	543	502	545	500	521	537	541	467	456	483	479	500	512	475	504	487	499	473
35	491	526	509	531	558	526	571	519	532	549	556	460	449	470	467	492	508	464	491	479	473	461

## Sheet: blood sugar
	control											PDN											carnosine
BL	6.1	6.3	6.7	6.8	6.5	6.1	6.5	6.6	6.3	6.9	6.4	6.3	6.2	6.4	6.8	6.4	6.9	6.5	6.7	6.9	6.3	6.9
0	6.5	6.1	6.2	6.7	6.8	6.9	6	6.1	6.4	6.9	6.6	6.7	6.5	6.8	7.1	6.2	6.5	6.8	6.9	6.3	6	6.5
7	6.3	6.8	6.9	6.6	6.5	6.8	6.9	6.2	6.2	6.5	6.8	20	19.7	18.7	20.5	21.4	22.7	21.9	22.1	20.6	21.8	22.6
14	6.6	6.5	6.8	6.4	7	6.4	6.8	6.7	6.5	6.3	6.4	24	26.3	20.7	21.5	22.9	23.5	24.1	23.9	25.3	22.9	23.7
21	6.5	6.6	6.5	6.6	6.8	6.9	6.3	6.1	6.9	6.5	6.6	26.9	29.4	27.5	25.8	25.5	26.7	27	26.1	24.9	24.5	24
28	7	6.8	6.4	6.5	6.7	6.8	6.7	7	6.4	6.1	6.8	22	22.6	23.5	24.1	21.6	23.6	21.7	23.3	22.2	21.6	20.8
35	6.6	6.8	6.1	6.8	6.9	6.5	6.3	6.5	6.2	6.1	6.3	23.8	23	22.4	23.1	22	24	23.2	22.4	21.9	23	22

## Sheet: IGTT
	control											PDN											carnosine
0	5.2	6.4	9	4.1	5.9	4.7	8.8	5.8	5.2	5	5.8	19.3	23.7	19.6	25.4	19.2	26.7	33.2	28.1	26.1	20.5	33.2
30	23.4	22	23.5	23.8	17.9	21.2	14	16.3	20.1	13.3	24.4	33	33	33	33	33	33	33	33	33	33	33
60	3.2	5.3	10	7.6	5.9	9.3	5.3	5	11.4	6.9	7.1	33	33	33	33	33	33	33	33	33	33	33
90	3.1	3.1	10.4	3.7	7.1	11	10.4	3.3	3.9	5.3	10.3	30.8	29.7	23	17.6	31	28.6	31.1	20.3	27.1	18.4	17.4
120	7.9	7.4	5.7	4.3	8.9	8.1	6	5.5	4.9	8.5	4.5	18.7	28.3	28.8	28.7	16.3	28.7	30.4	22.5	25.9	28.3	18.4

## Sheet: ITT
	control											PDN											carnosine
0	100	100	100	100	100	100	100	100	100	100	100	100	100	100	100	100	100	100	100	100	100	100
30	75.1	51.7	52.11	61.31	74.93	73.25	63.7	52.27	50.61	58.84	46.18	79.71	74.93	100	96.43	96.89	81.17	100	84	98.42	77.89	87.48
60	44.14	42.4	16.77	63.35	39.27	16.71	63.93	59.55	48.51	23.84	21.63	87.72	71.8	80.69	91.55	75.33	68.92	77.7	96.79	74.23	70.84	84.42
90	60.38	20.82	38.4	45.43	36.1	58.78	48.84	25.3	25.23	63.66	72.05	83.93	84.55	94.96	100	100	84.48	81.1	79.62	80.74	96.4	92.97
120	28.73	43.95	66.97	63.45	45.73	42.67	68.85	22.22	64.69	33.65	69.07	96.86	96.29	81.56	100	97.44	70.66	77.84	95.29	82.42	28.3	18.4
