# Supplementary material for: Metabolomic and lipidomic profiling of the spinal cord in type 2 diabetes mellitus rats with painful neuropathy
Source: Metab Brain Dis. 2024 Jul 9;39(6):1117–30. doi: 10.1007/s11011-024-01376-x (PMC11349861; doi:10.1007/s11011-024-01376-x)
Supplement: Supplementary file 2 — Supplementary Material 2 [file 11011_2024_1376_MOESM2_ESM.xls]

## Sheet: hydrophilic substances-neg
																															Batch ID	1	1	1	1	1	1	1	1	1	1	1	1	1	Average	Stdev
Alignment ID	Average Rt(min)	Average Mz	Metabolite name	Adduct type	Post curation result	Fill %	MS/MS assigned	Reference RT	Reference m/z	Formula	Ontology	INCHIKEY	SMILES	Annotation tag (VS1.0)	RT matched	m/z matched	MS/MS matched	Comment	Manually modified for quantification	Manually modified for annotation	Isotope tracking parent ID	Isotope tracking weight number	Total score	RT similarity	Dot product	Reverse dot product	Fragment presence %	S/N average	Spectrum reference file name	MS1 isotopic spectrum	MS/MS spectrum	CD1	CD2	CD3	CD4	CD5	CN1	CN2	CN3	CN4	CN5	QC_R1	QC_R2	QC_R3	1	1
0	18.602	60.8737	Unknown	[M-H]-		0.05	FALSE	null	null	null	null	null	null	999	FALSE	FALSE	FALSE		FALSE	FALSE	null	null	null	null	null	null	null	11.24	CD2	60.87374:127298 61.87709:126121 62.88045:0		681561	2293009	185436	322844	621634	461388	567449	301632	366228	1265059	539759	1333648	2153725	881168	641526
1	18.844	60.8738	Unknown	[M-H]-		0.1	FALSE	null	null	null	null	null	null	999	FALSE	FALSE	FALSE		FALSE	FALSE	null	null	null	null	null	null	null	11.04	CD4	60.87378:144515 61.87713:170383 62.88049:0		880912	307590	2064421	1634617	1149332	252876	2569816	1451654	1591332	194860	979432	472255	552512	1.11992e+06	726108
2	18.735	60.8738	Unknown	[M-H]-		0.1	FALSE	null	null	null	null	null	null	999	FALSE	FALSE	FALSE		FALSE	FALSE	null	null	null	null	null	null	null	6.84	CN5	60.87378:128983 61.87713:152933 62.88049:0		440916	684693	693723	974902	1899914	1191826	680634	592222	652697	1476696	288685	1250907	209437	733576	465895
3	18.673	60.8739	Unknown	[M-H]-		0.05	FALSE	null	null	null	null	null	null	999	FALSE	FALSE	FALSE		FALSE	FALSE	null	null	null	null	null	null	null	8.14	CD1	60.87388:107299 61.87723:102012 62.88059:0		1956992	392724	433957	974902	823097	404219	642241	218300	254250	549603	1975040	397326	490954	817882	616429
4	17.494	60.993	Unknown	[M-H]-		0.4	TRUE	null	null	null	null	null	null	999	FALSE	FALSE	FALSE		FALSE	FALSE	null	null	null	null	null	null	null	11.2	CD2	60.99311:25524242 61.99646:18121122 62.99982:236309	54.39864:3840 60.99314:359685 61.01822:62895	198712000	1004681024	174716240	1904592384	178697088	933243200	1566548480	1157612160	843427712	1290153984	174130960	857496192	969732544	7.45616e+08	6.00913e+08
5	17.3	60.993	Unknown	[M-H]-		0.2	TRUE	null	null	null	null	null	null	999	FALSE	FALSE	FALSE		FALSE	FALSE	null	null	null	null	null	null	null	12.54	CN1	60.9931:24786766 61.99645:17032468 62.99981:255485	60.993:327770 61.01809:52899	381513888	175596160	121425992	162930576	79524656	924269568	173805792	68795128	916173696	185932672	176402592	167793232	884683904	3.41965e+08	2.96899e+08
6	17.23	60.993	Unknown	[M-H]-		0.1	TRUE	null	null	null	null	null	null	999	FALSE	FALSE	FALSE		FALSE	FALSE	null	null	null	null	null	null	null	7.73	CD5	60.99302:24738196 61.99637:18379990 62.99973:269941	51.33166:4235 60.99305:324906 61.01806:44906	165934912	158935808	451970080	153098752	742579840	899883392	161762176	259693648	168850848	182575056	173332032	162446128	183218208	265881484	2.10368e+08
7	17.388	60.993	Unknown	[M-H]-		0.2	TRUE	null	null	null	null	null	null	999	FALSE	FALSE	FALSE		FALSE	FALSE	null	null	null	null	null	null	null	13.71	CD3	60.99311:25777488 61.99646:18500298 62.99982:253344	59.77464:3964 60.99302:346755 61.01802:49075	381513888	817749440	1205681664	175669184	1189912320	78017312	1566548480	142776704	87085504	182695984	1816716032	529518528	69761696	7.03779e+08	6.1612e+08
8	17.423	60.993	Unknown	[M-H]-		0.4	TRUE	null	null	null	null	null	null	999	FALSE	FALSE	FALSE		FALSE	FALSE	null	null	null	null	null	null	null	9.15	CD1	60.9931:24744192 61.99645:17180542 62.99981:222622	53.22327:3850 58.0341:3974 60.993:348825 61.01803:51908	1055573696	102802872	1205681792	1904592384	1189912192	77482920	1566548480	189181392	79148520	156874064	1816716160	529518528	82560576	7.51328e+08	6.74574e+08
9	10.336	60.9931	Unknown	[M-H]-		0.05	FALSE	null	null	null	null	null	null	999	FALSE	FALSE	FALSE		FALSE	FALSE	null	null	null	null	null	null	null	1.9	QC_R1	60.99308:6260231 61.99643:16452028 62.99979:76515		45910656	45885088	80817488	49302648	54960256	32574158	50483632	53524828	43585324	78122344	46452392	111849032	20565978	5.38649e+07	1.94196e+07
10	10.532	60.9931	Unknown	[M-H]-		0.05	FALSE	null	null	null	null	null	null	999	FALSE	FALSE	FALSE		FALSE	FALSE	null	null	null	null	null	null	null	2.65	CN1	60.99308:6995508 61.99643:15589872 62.99979:100704		150591104	147384064	93025488	73696800	33101186	153751776	170234592	43688304	88270264	76754192	38961708	99103248	49613632	1.031e+08	5.22794e+07
11	10.135	60.9931	Unknown	[M-H]-		0.05	FALSE	null	null	null	null	null	null	999	FALSE	FALSE	FALSE		FALSE	FALSE	null	null	null	null	null	null	null	1.92	CD1	60.99309:4687596 61.99644:10118945 62.9998:36723		127143672	48510384	19849848	17946492	19084972	57644500	19847062	17042428	32367888	21283638	18684192	27535806	18072588	3.622e+07	3.5905e+07
12	9.342	60.9931	Unknown	[M-H]-		0.05	FALSE	null	null	null	null	null	null	999	FALSE	FALSE	FALSE		FALSE	FALSE	null	null	null	null	null	null	null	3.08	CV1	60.99309:4179605 61.99644:18685154 62.9998:90706		76970744	88201624	97264544	63097844	36367764	83414816	81727680	60921556	95859232	33043410	88401160	82376632	30732220	7.77652e+07	2.15985e+07
13	18.822	60.9931	Unknown	[M-H]-		0.55	TRUE	null	null	null	null	null	null	999	FALSE	FALSE	FALSE		FALSE	FALSE	null	null	null	null	null	null	null	27.29	CV1	60.99308:39521780 61.99643:44043272 62.99979:475433	60.993:494474 61.01803:50730	1253189248	1438046080	1441560448	264851856	469138464	286717760	1382184832	1237899904	1374557824	1320248576	210410992	1012802176	111330304	1000185432	4.67924e+08
14	5.364	60.9931	Unknown	[M-H]-		0.1	FALSE	null	null	null	null	null	null	999	FALSE	FALSE	FALSE		FALSE	FALSE	null	null	null	null	null	null	null	5319.05	CV3	60.99311:288351 61.99646:10274349 62.99982:0		3449277	3570084	3884328	3533013	3340889	3537051	3265978	3269980	3706348	3305617	3226850	3252926	3381242	3.42861e+06	224953
15	18.875	60.9931	Unknown	[M-H]-		0.2	FALSE	null	null	null	null	null	null	999	FALSE	FALSE	FALSE		FALSE	FALSE	null	null	null	null	null	null	null	23.26	CN4	60.99312:41131316 61.99647:45346864 62.99983:525434		166201568	1438046080	299821824	1377080576	300446880	286717760	1382184832	1284029952	1374557952	1320248576	88468144	358669952	223771968	7.42767e+08	5.4983e+08
16	18.949	60.9931	Unknown	[M-H]-		0.1	FALSE	null	null	null	null	null	null	999	FALSE	FALSE	FALSE		FALSE	FALSE	null	null	null	null	null	null	null	1.11	QC_R3	60.99312:41256232 61.99647:48162292 62.99983:467847		132554760	116669584	180174784	120375584	106014544	228232576	101766400	205582480	186188000	101091608	213038944	103757440	470123936	1.68625e+08	8.46344e+07
17	10.045	60.9931	Unknown	[M-H]-		0.15	FALSE	null	null	null	null	null	null	999	FALSE	FALSE	FALSE		FALSE	FALSE	null	null	null	null	null	null	null	2.7	CV4	60.99313:5528809 61.99648:12842805 62.99984:68839		121433576	48510384	56287448	142258720	143383680	21199776	120476024	27596130	22878040	120561344	114088512	130196592	113121808	1.0383e+08	4.64192e+07
18	18.747	60.9931	Unknown	[M-H]-		0.2	TRUE	null	null	null	null	null	null	999	FALSE	FALSE	FALSE		FALSE	FALSE	null	null	null	null	null	null	null	29.12	CN1	60.99307:39393948 61.99642:41920132 62.99978:453020	53.46206:7414 60.993:640723 61.01801:50124	1253189248	294637152	291306816	290979616	982765312	920557696	274759840	278891616	263451392	302499776	1121447040	282015616	1096970112	512674304	370374789
19	9.296	60.9932	Unknown	[M-H]-		0.1	FALSE	null	null	null	null	null	null	999	FALSE	FALSE	FALSE		FALSE	FALSE	null	null	null	null	null	null	null	2.58	QC_R4	60.99316:4116747 61.99651:20274254 62.99987:81446		76970744	88201624	38526040	89708920	35165492	83414816	81727680	87323848	95859232	87269424	88401160	82376632	88575912	8.03797e+07	2.0067e+07
20	18.632	61.1126	Unknown	[M-H]-		0.05	FALSE	null	null	null	null	null	null	999	FALSE	FALSE	FALSE		FALSE	FALSE	null	null	null	null	null	null	null	9.35	CD2	61.11256:119064 62.11591:122155 63.11927:0		1681941	2180416	138826	502597	692762	560102	539732	197564	192334	714283	1970172	644718	1699152	862450	665146
21	18.751	61.1126	Unknown	[M-H]-		0.15	FALSE	null	null	null	null	null	null	999	FALSE	FALSE	FALSE		FALSE	FALSE	null	null	null	null	null	null	null	11.15	CN5	61.11258:114323 62.11593:149817 63.11929:0		273269	663168	1614122	267472	842519	2240499	700256	1400783	674247	2384100	264844	2547891	200188	961180	783795
22	1.047	61.8659	Unknown	[M-H]-	ion correlated with 55	0.05	FALSE	null	null	null	null	null	null	999	FALSE	FALSE	FALSE		FALSE	FALSE	null	null	null	null	null	null	null	10.98	CD1	61.86594:235764 62.86929:0 63.87265:0		2928915	387170	1248534	2173696	1092411	419741	356696	1056958	1049599	465230	1552772	549381	537633	1.15752e+06	1.01053e+06
23	0.572	61.866	Unknown	[M-H]-		0.05	FALSE	null	null	null	null	null	null	999	FALSE	FALSE	FALSE		FALSE	FALSE	null	null	null	null	null	null	null	4.54	CV4	61.86602:137324 62.86937:0 63.87273:0		525504	1327435	2034202	320545	950438	2017972	1744845	1483558	1553523	904648	3285943	1332177	3229404	1.60081e+06	833463
24	8.265	61.8661	Unknown	[M-H]-		0.25	FALSE	null	null	null	null	null	null	999	FALSE	FALSE	FALSE		FALSE	FALSE	null	null	null	null	null	null	null	4.21	CD1	61.86615:136566 62.8695:0 63.87286:0		2029629	1032274	969180	876088	1473836	858925	2129528	1498162	2156456	307273	2263844	668338	1874964	1.37482e+06	597259
25	9.111	61.8661	Unknown	[M-H]-		0.2	FALSE	null	null	null	null	null	null	999	FALSE	FALSE	FALSE		FALSE	FALSE	null	null	null	null	null	null	null	5.03	CV1	61.86615:151557 62.8695:0 63.87286:23883		1426535	1990569	2361198	2236314	932402	2027186	2221068	752786	775407	2410896	2435249	2584044	2389062	1.69797e+06	735422
26	18.817	61.8662	Unknown	[M-H]-		0.1	FALSE	null	null	null	null	null	null	999	FALSE	FALSE	FALSE		FALSE	FALSE	null	null	null	null	null	null	null	2.95	CV1	61.86616:149720 62.86951:0 63.87287:23974		273271	456344	2396661	1815298	555848	285808	1314016	832525	2254904	558688	583865	1166236	447953	1.08007e+06	761857
27	8.989	61.8662	Unknown	[M-H]-		0.05	FALSE	null	null	null	null	null	null	999	FALSE	FALSE	FALSE		FALSE	FALSE	null	null	null	null	null	null	null	5.02	CV5	61.86621:117547 62.86956:0 63.87292:21628		1405966	631530	700287	544057	1908497	375028	591359	1525299	1351016	704026	821782	851285	789010	1.07405e+06	564009
28	18.692	61.8662	Unknown	[M-H]-		0.05	FALSE	null	null	null	null	null	null	999	FALSE	FALSE	FALSE		FALSE	FALSE	null	null	null	null	null	null	null	3.56	CD1	61.86622:109479 62.86957:0 63.87293:0		1930055	414873	620675	1094955	960342	1682838	944865	346932	377688	942822	1500950	480147	322785	871384	523536
29	9.069	61.8663	Unknown	[M-H]-		0.5	FALSE	null	null	null	null	null	null	999	FALSE	FALSE	FALSE		FALSE	FALSE	null	null	null	null	null	null	null	5.39	CD5	61.86628:141121 62.86963:0 63.87299:0		2006058	1990569	2361198	2236314	2817242	2027186	2221068	2338306	2417641	2410896	908765	2584044	2389062	2.01764e+06	673193
30	18.763	61.9882	Unknown	[M-H]-		0.05	FALSE	null	null	null	null	null	null	999	FALSE	FALSE	FALSE		FALSE	FALSE	null	null	null	null	null	null	null	5.55	QC_R0	61.98824:43828292 62.99159:470327 63.99495:244948		300977632	292338720	331934624	300528256	1142909056	291684672	296014272	293405408	290413056	336826368	1271830784	300911168	302173088	3.89632e+08	2.82599e+08
31	5.253	61.9883	Unknown	[M-H]-		0.35	FALSE	null	null	null	null	null	null	999	FALSE	FALSE	FALSE		FALSE	FALSE	null	null	null	null	null	null	null	2.31	CD1	61.98825:20883866 62.9916:71145 63.99496:113221		834037888	807568960	793956224	776178880	165139152	383400416	411701600	354837376	382274368	373787200	361544896	306849856	259175184	4.82611e+08	2.28221e+08
32	0.334	61.9883	Unknown	[M-H]-		0.1	FALSE	null	null	null	null	null	null	999	FALSE	FALSE	FALSE		FALSE	FALSE	null	null	null	null	null	null	null	3.05	CD2	61.98825:47349768 62.9916:154581 63.99496:239580		378251936	1038987136	1491593216	277418432	1298099456	310394944	637275072	537040832	220068256	91920312	95575248	394029056	584108992	5.34577e+08	4.36407e+08
33	18.896	61.9883	Unknown	[M-H]-		0.05	FALSE	null	null	null	null	null	null	999	FALSE	FALSE	FALSE		FALSE	FALSE	null	null	null	null	null	null	null	4.24	CN2	61.98825:44400156 62.9916:455892 63.99496:278997		314369760	1763155968	1634936064	1591750400	332966944	329568256	1656508544	316579904	320516384	1711861760	237367328	286829024	327307712	7.17308e+08	6.41116e+08
34	1.331	61.9883	Unknown	[M-H]-	found in higher mz's MsMs_4083	0.05	FALSE	null	null	null	null	null	null	999	FALSE	FALSE	FALSE		FALSE	FALSE	null	null	null	null	null	null	null	2.82	CN3	61.98827:44124584 62.99162:167678 63.99498:215922		563745856	279846752	304624512	261612176	763971136	524906688	391082912	924972480	754114752	272148096	506315872	222837168	377731168	502257216	2.25166e+08
35	1.054	61.9883	Unknown	[M-H]-	similar chromatogram in higher mz_4290	0.55	FALSE	null	null	null	null	null	null	999	FALSE	FALSE	FALSE		FALSE	FALSE	null	null	null	null	null	null	null	6.82	CV3	61.98827:70033688 62.99162:772650 63.99498:1303826		853146944	275540768	769251520	845184128	620930880	372709728	258423008	476196448	708004736	393917504	506277984	706746944	207558000	5.59125e+08	2.21524e+08
36	9.062	61.9883	Unknown	[M-H]-	found in higher mz's MsMs_3353	1	FALSE	null	null	null	null	null	null	999	FALSE	FALSE	FALSE		FALSE	FALSE	null	null	null	null	null	null	null	7.41	CD4	61.98827:40020488 62.99162:98295 63.99498:261456		898026880	942816512	982382976	887427072	882961152	895284864	954807168	955673024	990949952	985642240	952426880	912225280	953026176	9.5121e+08	3.6906e+07
37	1.709	61.9883	Unknown	[M-H]-		0.4	FALSE	null	null	null	null	null	null	999	FALSE	FALSE	FALSE		FALSE	FALSE	null	null	null	null	null	null	null	2.91	CV3	61.98827:42060444 62.99162:150208 63.99498:238177		758956864	730013760	805166720	1773541888	823749632	1816486016	1774699520	1678746240	1315892224	1873713152	778793344	1797015936	763055552	1349191386	4.99895e+08
38	6.79	61.9883	Unknown	[M-H]-		0.05	FALSE	null	null	null	null	null	null	999	FALSE	FALSE	FALSE		FALSE	FALSE	null	null	null	null	null	null	null	3.67	CN3	61.98827:14418558 62.99162:23486 63.99498:53279		100368984	54776056	50597604	74417552	59742752	49850188	52093092	348806016	279764000	33004392	33769472	69475984	55004368	9.85009e+07	9.72733e+07
39	6.654	61.9883	Unknown	[M-H]-		0.2	FALSE	null	null	null	null	null	null	999	FALSE	FALSE	FALSE		FALSE	FALSE	null	null	null	null	null	null	null	3.45	CN5	61.9883:15771295 62.99165:36606 63.99501:139595		259657856	324057344	318968512	236716864	331214688	237407776	230744864	83586896	257864912	298228960	277031872	246186992	273636576	2.54732e+08	6.33542e+07
40	8.244	61.9883	Unknown	[M-H]-	found in higher mz's MsMs_3354	1	FALSE	null	null	null	null	null	null	999	FALSE	FALSE	FALSE		FALSE	FALSE	null	null	null	null	null	null	null	5.54	CV5	61.98831:38334976 62.99166:131451 63.99502:267934		895788864	828253184	814347520	850056640	826569856	791582848	826429504	810251008	872291328	754268352	806375808	831377984	847669120	8.22952e+08	3.29813e+07
41	5.926	61.9883	Unknown	[M-H]-		0.95	FALSE	null	null	null	null	null	null	999	FALSE	FALSE	FALSE		FALSE	FALSE	null	null	null	null	null	null	null	4.43	CD5	61.98831:22634006 62.99166:56817 63.99502:131936		341914304	333296768	353029632	440104960	387771712	358660992	414862912	386052768	286490816	392645280	351310304	371965280	276057056	3.57414e+08	5.49751e+07
42	2.572	61.9883	Unknown	[M-H]-		0.05	FALSE	null	null	null	null	null	null	999	FALSE	FALSE	FALSE		FALSE	FALSE	null	null	null	null	null	null	null	4.12	CN1	61.98833:28581754 62.99168:107378 63.99504:122490		324088864	281743776	977576576	559504768	846799424	980295296	858322880	971548864	355696576	975058688	861905088	307492768	948624512	7.00974e+08	3.08249e+08
43	1.39	61.9884	Unknown	[M-H]-		0.4	FALSE	null	null	null	null	null	null	999	FALSE	FALSE	FALSE		FALSE	FALSE	null	null	null	null	null	null	null	3.7	CV1	61.98838:42352164 62.99173:141009 63.99509:189097		805708992	736179136	727422144	675270848	763966848	749975104	1186227456	333142432	754114752	695484992	655722304	590977536	1170039296	788351544	1.90143e+08
44	8.256	62.1107	Unknown	[M-H]-	ion correlated with 50	0.15	FALSE	null	null	null	null	null	null	999	FALSE	FALSE	FALSE		FALSE	FALSE	null	null	null	null	null	null	null	4.46	CN4	62.11067:124659 63.11402:0 64.11738:0		1839008	1246362	868402	734556	1259412	955572	1870493	1283934	1965509	938033	1864689	537525	1706762	1.34029e+06	494661
45	9.01	62.1107	Unknown	[M-H]-		0.15	FALSE	null	null	null	null	null	null	999	FALSE	FALSE	FALSE		FALSE	FALSE	null	null	null	null	null	null	null	4.32	CV5	62.11073:112606 63.11408:0 64.11744:0		1705036	629304	556746	662923	2509888	718309	659865	2568989	2175440	714073	1385456	1336678	726251	1.32772e+06	808247
46	0.511	62.1108	Unknown	[M-H]-		0.05	FALSE	null	null	null	null	null	null	999	FALSE	FALSE	FALSE		FALSE	FALSE	null	null	null	null	null	null	null	3.35	CN5	62.11076:146659 63.11411:0 64.11747:0		835712	277321	481918	650369	623774	869843	670968	413506	1517691	3434878	591956	1352226	777002	807371	693079
47	18.558	62.1108	Unknown	[M-H]-		0.05	FALSE	null	null	null	null	null	null	999	FALSE	FALSE	FALSE		FALSE	FALSE	null	null	null	null	null	null	null	4.12	QC_R1	62.11076:98986 63.11411:0 64.11747:0		509545	1378160	1140249	869800	361665	241967	314584	1531458	1172976	686216	443117	1470121	651108	746301	453256
48	0.572	62.1108	Unknown	[M-H]-		0.05	FALSE	null	null	null	null	null	null	999	FALSE	FALSE	FALSE		FALSE	FALSE	null	null	null	null	null	null	null	4.68	CV4	62.11077:127181 63.11412:0 64.11748:0		542987	1159653	1877530	302702	689078	1843495	1545875	1235316	1517691	842576	2767340	1284464	3031057	1.46811e+06	754375
49	9.102	62.1108	Unknown	[M-H]-		0.2	FALSE	null	null	null	null	null	null	999	FALSE	FALSE	FALSE		FALSE	FALSE	null	null	null	null	null	null	null	4.09	CV1	62.11077:146925 63.11412:0 64.11748:0		1245896	1957556	1943087	2134874	2509888	2050744	2072145	1612212	717857	2409990	2100739	2518624	1965319	1.77637e+06	629718
50	8.212	62.1108	Unknown	[M-H]-	ion correlated with 44	0.05	FALSE	null	null	null	null	null	null	999	FALSE	FALSE	FALSE		FALSE	FALSE	null	null	null	null	null	null	null	5.38	QC_R2	62.11078:95113 63.11413:0 64.11749:0		1839008	1246362	868402	734556	1259412	955572	1226038	546482	1965509	938033	1864689	537525	625380	1.24084e+06	477320
51	9.067	62.1108	Unknown	[M-H]-		0.6	FALSE	null	null	null	null	null	null	999	FALSE	FALSE	FALSE		FALSE	FALSE	null	null	null	null	null	null	null	3.99	CD5	62.11079:135157 63.11414:0 64.1175:0		1705036	1957556	1943087	2134874	2509888	2050744	2072145	2568989	2175440	2409990	2100739	2518624	1965319	1.94338e+06	577360
52	18.917	62.1108	Unknown	[M-H]-		0.1	FALSE	null	null	null	null	null	null	999	FALSE	FALSE	FALSE		FALSE	FALSE	null	null	null	null	null	null	null	1.05	CD2	62.11081:149557 63.11416:0 64.11752:0		1327193	1735723	271851	703503	989489	858790	593350	288029	647100	481107	1029614	1224808	1388070	791356	418529
53	18.844	62.1108	Unknown	[M-H]-		0.1	FALSE	null	null	null	null	null	null	999	FALSE	FALSE	FALSE		FALSE	FALSE	null	null	null	null	null	null	null	2.82	CD4	62.11082:148560 63.11417:0 64.11753:0		402907	647252	2004193	1673373	706271	261384	2384609	1495211	397967	222078	271061	450138	588926	985749	717356
54	18.751	62.1108	Unknown	[M-H]-		0.2	FALSE	null	null	null	null	null	null	999	FALSE	FALSE	FALSE		FALSE	FALSE	null	null	null	null	null	null	null	1.84	CN5	62.11082:131406 63.11417:0 64.11753:0		1900837	542478	754357	270166	1700255	1830676	755907	1495211	1070726	2574870	271280	1150402	216579	996134	724047
55	1.047	62.111	Unknown	[M-H]-	ion correlated with 22	0.05	FALSE	null	null	null	null	null	null	999	FALSE	FALSE	FALSE		FALSE	FALSE	null	null	null	null	null	null	null	10.21	CD1	62.111:224780 63.11435:0 64.11771:0		2855154	376140	881563	2148380	623577	1160826	217912	1172860	974468	1064766	785956	432680	949472	1.12025e+06	944323
56	0.436	62.9853	Unknown	[M-H]-		0.05	FALSE	null	null	null	null	null	null	999	FALSE	FALSE	FALSE		FALSE	FALSE	null	null	null	null	null	null	null	0.45	CN5	62.98531:175668 63.98866:260031 64.99202:0		347403	1080846	2550021	1512550	1337166	350141	407174	1135111	2752239	2188449	834641	2145145	376169	1.37516e+06	899040
57	1.467	62.9853	Unknown	[M-H]-		0.05	FALSE	null	null	null	null	null	null	999	FALSE	FALSE	FALSE		FALSE	FALSE	null	null	null	null	null	null	null	0.89	CN1	62.98532:121184 63.98867:164721 64.99203:0		658872	373678	960779	2192326	948432	1418062	372193	1021464	2253317	253612	356530	2800906	444708	1.02784e+06	675192
58	0.554	62.9855	Unknown	[M-H]-		0.2	FALSE	null	null	null	null	null	null	999	FALSE	FALSE	FALSE		FALSE	FALSE	null	null	null	null	null	null	null	4.48	QC_R4	62.98545:166225 63.9888:249134 64.99216:0		3226720	1797026	1032928	3576289	374824	917829	2388312	369054	977568	2128620	312798	872103	3031666	1.6048e+06	1.08961e+06
59	18.828	62.9973	Unknown	[M-H]-		0.45	FALSE	null	null	null	null	null	null	999	FALSE	FALSE	FALSE		FALSE	FALSE	null	null	null	null	null	null	null	5.69	CD3	62.99727:364589 64.00062:272131 65.00398:360825		11568193	8018768	10980643	746562	7150740	9672294	9121397	4200774	1056571	1738969	803064	9905893	3292078	5.17692e+06	3.92634e+06
60	7.62	63.9623	Unknown	[M-H]-	found in higher mz's MsMs_780	0.55	FALSE	null	null	null	null	null	null	999	FALSE	FALSE	FALSE		FALSE	FALSE	null	null	null	null	null	null	null	3.08	CN5	63.96234:143520 64.96569:45405 65.96905:0		599844	457435	898337	665284	213155	1398323	1376239	419443	893530	1429091	963078	729526	830166	809488	316500
61	2.785	63.9924	Unknown	[M-H]-		0.05	FALSE	null	null	null	null	null	null	999	FALSE	FALSE	FALSE		FALSE	FALSE	null	null	null	null	null	null	null	3.57	CD2	63.99245:145918 64.9958:0 65.99916:27205		2410764	2696889	847401	930352	2175193	1143666	2484486	363538	366118	973064	2282373	794023	1016414	1.30251e+06	743602
62	1.305	63.9925	Unknown	[M-H]-		0.05	FALSE	null	null	null	null	null	null	999	FALSE	FALSE	FALSE		FALSE	FALSE	null	null	null	null	null	null	null	7.78	CN3	63.99246:237479 64.99581:0 65.99917:0		2872990	1292127	1037105	891652	4378561	1591128	2096494	5661290	1353270	4629356	2185322	3627320	2157477	2.41341e+06	1.27127e+06
63	18.676	63.9925	Unknown	[M-H]-		0.15	FALSE	null	null	null	null	null	null	999	FALSE	FALSE	FALSE		FALSE	FALSE	null	null	null	null	null	null	null	4.13	CV1	63.99248:252125 64.99583:0 65.99919:0		1438206	1758224	1479847	4366871	1701781	5057467	1473254	4313621	853994	6213840	1494698	1608038	1597313	2.41637e+06	1.67815e+06
64	2.471	63.9925	Unknown	[M-H]-		0.1	FALSE	null	null	null	null	null	null	999	FALSE	FALSE	FALSE		FALSE	FALSE	null	null	null	null	null	null	null	3.22	CD3	63.99249:154747 64.99584:0 65.9992:0		677664	1558300	4923140	4181301	878912	619565	2073036	1777402	1245186	1277877	750467	3939018	1421111	1.59966e+06	1.29773e+06
65	7.65	63.9925	Unknown	[M-H]-		0.35	FALSE	null	null	null	null	null	null	999	FALSE	FALSE	FALSE		FALSE	FALSE	null	null	null	null	null	null	null	2.12	QC_R1	63.9925:116178 64.99585:0 65.99921:23604		1799563	1450258	1658430	2158916	1539382	2574475	1825314	2048026	2219404	1640172	1907919	2332588	1845048	1.8966e+06	443503
66	0.539	63.9925	Unknown	[M-H]-		0.1	FALSE	null	null	null	null	null	null	999	FALSE	FALSE	FALSE		FALSE	FALSE	null	null	null	null	null	null	null	5.81	CD3	63.9925:268056 64.99585:0 65.99921:0		4876680	683192	5014574	3727006	4588472	4614928	3149594	749511	692033	1577589	5760844	740569	590998	3.48884e+06	1.89763e+06
67	5.938	63.9925	Unknown	[M-H]-		0.6	FALSE	null	null	null	null	null	null	999	FALSE	FALSE	FALSE		FALSE	FALSE	null	null	null	null	null	null	null	3.65	CD4	63.9925:129400 64.99585:0 65.99921:0		627294	694235	1280608	1178677	2700899	990251	1229626	1247726	1329433	1071210	1593589	1601948	1343095	1.33253e+06	476203
68	0.435	63.9925	Unknown	[M-H]-		0.1	FALSE	null	null	null	null	null	null	999	FALSE	FALSE	FALSE		FALSE	FALSE	null	null	null	null	null	null	null	4.06	CN5	63.99252:262130 64.99587:0 65.99923:0		1975106	1602595	614480	626807	612140	517257	600322	1984407	5106276	7279480	892638	3104544	2450110	1.66808e+06	1.74562e+06
69	1.372	63.9925	Unknown	[M-H]-		0.5	FALSE	null	null	null	null	null	null	999	FALSE	FALSE	FALSE		FALSE	FALSE	null	null	null	null	null	null	null	3.45	QC_R3	63.99252:239747 64.99587:0 65.99923:0		2872990	2577768	2366064	3074818	4378561	5071660	6397830	1727648	1849374	4629356	2185322	3627320	5272470	3.68164e+06	1.33593e+06
70	2.617	63.9925	Unknown	[M-H]-		0.3	FALSE	null	null	null	null	null	null	999	FALSE	FALSE	FALSE		FALSE	FALSE	null	null	null	null	null	null	null	3.78	CN5	63.99252:161734 64.99587:0 65.99923:146406		1205672	749564	1476308	1650874	1596188	3965603	768915	1219783	3663022	5055944	3412524	1412630	865802	2.28306e+06	1.47048e+06
71	2.738	63.9925	Unknown	[M-H]-		0.1	FALSE	null	null	null	null	null	null	999	FALSE	FALSE	FALSE		FALSE	FALSE	null	null	null	null	null	null	null	4.15	CV5	63.99252:132829 64.99587:0 65.99923:31290		2410764	2696889	1045074	1244104	2175193	1195292	2484486	417592	730290	986731	2282373	1012075	2471199	1.59175e+06	846055
72	0.575	63.9925	Unknown	[M-H]-		0.3	FALSE	null	null	null	null	null	null	999	FALSE	FALSE	FALSE		FALSE	FALSE	null	null	null	null	null	null	null	5.75	CV5	63.99252:264964 64.99587:0 65.99923:0		4876680	3654020	1494417	3727006	1428780	4614928	3149594	4216868	785267	1539996	5760844	2783182	3481474	3.50358e+06	1.45115e+06
73	5.863	63.9925	Unknown	[M-H]-		0.1	FALSE	null	null	null	null	null	null	999	FALSE	FALSE	FALSE		FALSE	FALSE	null	null	null	null	null	null	null	3.11	CD2	63.99253:118490 64.99588:0 65.99924:0		2006213	2258623	1004731	430584	853497	991344	392060	265727	326486	386633	454013	1601948	1343095	935172	628994
74	4.882	63.9925	Unknown	[M-H]-		0.1	FALSE	null	null	null	null	null	null	999	FALSE	FALSE	FALSE		FALSE	FALSE	null	null	null	null	null	null	null	0.96	QC_R2	63.99253:89064 64.99588:0 65.99924:0		554332	1670101	1151825	1548088	1247317	1548440	1563181	384962	1709993	634541	481918	631024	262750	1.00011e+06	526454
75	8.245	63.9926	Unknown	[M-H]-		0.95	FALSE	null	null	null	null	null	null	999	FALSE	FALSE	FALSE		FALSE	FALSE	null	null	null	null	null	null	null	4.28	CV5	63.99258:222911 64.99593:0 65.99929:0		3780919	3123222	4195345	4193258	4312673	3671084	4307993	3065024	4110280	3908902	5732328	4563110	4422701	4.03921e+06	618792
76	5.699	63.9926	Unknown	[M-H]-		0.05	FALSE	null	null	null	null	null	null	999	FALSE	FALSE	FALSE		FALSE	FALSE	null	null	null	null	null	null	null	0.4	CV5	63.99258:113159 64.99593:0 65.99929:0		1076017	195246	231638	266163	469606	1342019	2174678	1062968	457387	240752	262327	1147684	217732	745458	540813
77	1.053	63.9926	Unknown	[M-H]-		0.3	FALSE	null	null	null	null	null	null	999	FALSE	FALSE	FALSE		FALSE	FALSE	null	null	null	null	null	null	null	5.58	CD1	63.99259:341034 64.99594:0 65.9993:0		4767884	875063	3672245	3902772	3201249	802301	1275988	1366654	3262806	545605	2308968	3691333	543471	2.49181e+06	1.48189e+06
78	9.068	63.9926	Unknown	[M-H]-	found in higher mz's MsMs_1209	1	FALSE	null	null	null	null	null	null	999	FALSE	FALSE	FALSE		FALSE	FALSE	null	null	null	null	null	null	null	5.96	QC_R2	63.99261:222010 64.99596:0 65.99932:0		4754827	4711266	5035222	4751565	4717644	4353818	4907806	5047968	4758936	5419922	4627518	4973526	4736648	4.88692e+06	237569
79	5.279	63.9926	Unknown	[M-H]-		0.05	FALSE	null	null	null	null	null	null	999	FALSE	FALSE	FALSE		FALSE	FALSE	null	null	null	null	null	null	null	0.82	CD1	63.99265:107215 64.996:0 65.99936:0		1353656	2376802	1498868	564102	981563	1245490	2066416	589255	2017278	594060	863628	1791770	1198088	1.25301e+06	572400
80	2.57	63.9927	Unknown	[M-H]-		0.35	FALSE	null	null	null	null	null	null	999	FALSE	FALSE	FALSE		FALSE	FALSE	null	null	null	null	null	null	null	2.51	CN5	63.99267:161734 64.99602:0 65.99938:146406		2388641	1001492	1620001	2127889	3007590	3965603	935211	1395937	3663022	5055944	1307177	1425826	1154888	2.34757e+06	1.43268e+06
81	1.524	63.9927	Unknown	[M-H]-		0.05	FALSE	null	null	null	null	null	null	999	FALSE	FALSE	FALSE		FALSE	FALSE	null	null	null	null	null	null	null	0.13	CD2	63.99268:203507 64.99603:0 65.99939:0		2444633	2012983	875211	638280	759494	596393	757190	1424642	790435	509953	1024980	553288	589225	1.02706e+06	599320
82	0.613	65.0144	Unknown	[M-H]-		0.15	FALSE	null	null	null	null	null	null	999	FALSE	FALSE	FALSE		FALSE	FALSE	null	null	null	null	null	null	null	13.14	QC_R2	65.0144:359460 66.01775:0 67.02111:0		3639586	5992618	6762607	4776724	4640420	4631116	5127660	1217740	3730666	4752822	5724897	4624451	5315082	4.63539e+06	1.70564e+06
83	4.977	65.0144	Unknown	[M-H]-		0.05	FALSE	null	null	null	null	null	null	999	FALSE	FALSE	FALSE		FALSE	FALSE	null	null	null	null	null	null	null	1.23	CN2	65.0144:143862 66.01775:0 67.02111:0		835157	1434081	390985	298991	532101	901737	2065482	363716	1463458	1775306	1680534	567392	539582	925070	567082
84	17.958	65.0144	Unknown	[M-H]-		0.2	FALSE	null	null	null	null	null	null	999	FALSE	FALSE	FALSE		FALSE	FALSE	null	null	null	null	null	null	null	8.22	CN1	65.0144:496734 66.01775:0 67.02111:0		3124881	13935113	13377974	6727140	11638711	9274640	1262829	2003826	1196080	10575526	9697193	1312195	1374736	6.30457e+06	4.41574e+06
85	2.803	65.0144	Unknown	[M-H]-		0.15	FALSE	null	null	null	null	null	null	999	FALSE	FALSE	FALSE		FALSE	FALSE	null	null	null	null	null	null	null	7.13	QC_R3	65.01442:311551 66.01777:52143 67.02113:0		953293	2483860	9033697	2476759	2565059	2962604	3484468	2615896	2836306	3110980	2534302	3046244	10901806	3.70052e+06	2.60126e+06
86	9.329	65.0144	Unknown	[M-H]-		0.05	FALSE	null	null	null	null	null	null	999	FALSE	FALSE	FALSE		FALSE	FALSE	null	null	null	null	null	null	null	4.86	QC_R1	65.01442:125580 66.01777:22134 67.02113:0		2802463	2542828	3140367	1233443	1402143	1625799	1237040	1542681	735546	2511242	1100083	1933763	958749	1.68656e+06	653033
87	0.504	65.0144	Unknown	[M-H]-		0.05	FALSE	null	null	null	null	null	null	999	FALSE	FALSE	FALSE		FALSE	FALSE	null	null	null	null	null	null	null	0.92	CN1	65.01443:328899 66.01778:0 67.02114:0		1270158	803519	1285600	1571571	1185468	3648349	1079275	4329219	1092966	1246341	1153118	4791026	1150975	2.08471e+06	1.5696e+06
88	2.675	65.0144	Unknown	[M-H]-	found in higher mz's MsMs_502	0.3	FALSE	null	null	null	null	null	null	999	FALSE	FALSE	FALSE		FALSE	FALSE	null	null	null	null	null	null	null	7.09	CN5	65.01443:343528 66.01778:0 67.02114:0		6391798	3472464	2616405	6471151	3109632	11395170	3883594	10972171	11526496	12281863	11865849	9533309	3507125	7.35268e+06	3.89624e+06
89	2.727	65.0144	Unknown	[M-H]-	found in higher mz's MsMs_502	0.2	FALSE	null	null	null	null	null	null	999	FALSE	FALSE	FALSE		FALSE	FALSE	null	null	null	null	null	null	null	5.91	CN5	65.01443:343528 66.01778:0 67.02114:0		6391798	3687452	3251518	6471151	10078846	3147746	753298	2774559	11526496	12281863	2739996	9533309	3234674	5.85195e+06	3.93815e+06
90	9.173	65.0144	Unknown	[M-H]-		0.05	FALSE	null	null	null	null	null	null	999	FALSE	FALSE	FALSE		FALSE	FALSE	null	null	null	null	null	null	null	4.93	CV2	65.01443:140458 66.01778:0 67.02114:21749		704171	340248	1019955	1683922	1762877	317750	1083470	1865136	457454	443607	636141	1022648	687021	949394	645329
91	1.248	65.0145	Unknown	[M-H]-		0.05	FALSE	null	null	null	null	null	null	999	FALSE	FALSE	FALSE		FALSE	FALSE	null	null	null	null	null	null	null	6.16	CN1	65.01446:260536 66.01781:0 67.02117:0		6864836	960087	2746435	4560696	2661060	4876145	6175100	3286666	2890471	2693767	3693673	5284766	3106766	3.50595e+06	1.52005e+06
92	18.156	65.0145	Unknown	[M-H]-		0.05	FALSE	null	null	null	null	null	null	999	FALSE	FALSE	FALSE		FALSE	FALSE	null	null	null	null	null	null	null	2.5	CN3	65.01447:487904 66.01782:0 67.02118:0		5627858	5260504	1945859	5481460	4902364	5079407	3264534	5016850	1374670	1915760	2490274	1355856	3344857	3.42847e+06	1.62682e+06
93	18.085	65.0145	Unknown	[M-H]-		0.05	FALSE	null	null	null	null	null	null	999	FALSE	FALSE	FALSE		FALSE	FALSE	null	null	null	null	null	null	null	0.47	CV2	65.01447:432645 66.01782:0 67.02118:0		1368174	1945462	6342848	1595645	1552454	2081390	2681108	1325654	5275439	1399135	1311602	6715988	3025238	3.05184e+06	1.87972e+06
94	17.811	65.0145	Unknown	[M-H]-		0.05	FALSE	null	null	null	null	null	null	999	FALSE	FALSE	FALSE		FALSE	FALSE	null	null	null	null	null	null	null	13.2	CD1	65.01447:381708 66.01782:23948 67.02118:0		12109480	2587376	2826394	4201144	2759252	2913624	1290927	2565880	1704273	2418774	2672113	2751718	2320094	3.65752e+06	2.91493e+06
95	17.558	65.0145	Unknown	[M-H]-		0.15	FALSE	null	null	null	null	null	null	999	FALSE	FALSE	FALSE		FALSE	FALSE	null	null	null	null	null	null	null	9.2	CD4	65.01447:355797 66.01782:0 67.02118:0		1980162	1796221	1946402	8671477	745714	5417594	1918074	3186728	7957138	1962225	2001898	7419363	1859974	3.19851e+06	2.31999e+06
96	1.409	65.0145	Unknown	[M-H]-		0.15	FALSE	null	null	null	null	null	null	999	FALSE	FALSE	FALSE		FALSE	FALSE	null	null	null	null	null	null	null	5.74	CN5	65.01447:282724 66.01782:0 67.02118:0		1664400	853373	2154550	728167	688059	2378276	1052815	755136	824804	8195608	3501082	2508191	2840740	2.39454e+06	2.21723e+06
97	17.379	65.0145	Unknown	[M-H]-		0.05	FALSE	null	null	null	null	null	null	999	FALSE	FALSE	FALSE		FALSE	FALSE	null	null	null	null	null	null	null	4.33	CN3	65.01447:243106 66.01782:0 67.02118:0		1469050	1131808	1574149	1773393	1558567	1173512	1339285	3134362	1634877	2050017	473298	1537201	954546	1.75821e+06	908502
98	4.166	65.0145	Unknown	[M-H]-		0.1	FALSE	null	null	null	null	null	null	999	FALSE	FALSE	FALSE		FALSE	FALSE	null	null	null	null	null	null	null	3.39	CN5	65.01447:197023 66.01782:21808 67.02118:0		719614	833218	1591175	3649550	433933	2998658	3488047	949833	1208707	3830630	1999138	1703599	1029242	1.86882e+06	1.14311e+06
99	18.238	65.0145	Unknown	[M-H]-		0.05	FALSE	null	null	null	null	null	null	999	FALSE	FALSE	FALSE		FALSE	FALSE	null	null	null	null	null	null	null	8.23	CN2	65.01448:539952 66.01783:0 67.02119:0		1368468	1558413	1116696	1151900	1392901	2205028	9907239	1162736	3682714	7923128	3276176	1779308	10013926	3.32012e+06	2.83596e+06
100	1.308	65.0145	Unknown	[M-H]-		0.15	FALSE	null	null	null	null	null	null	999	FALSE	FALSE	FALSE		FALSE	FALSE	null	null	null	null	null	null	null	6.52	CN4	65.01448:296621 66.01783:0 67.02119:0		6864836	2863521	8677226	1851428	5754104	959873	6175100	6966660	5925421	2157136	1307296	5284766	3212501	4.2943e+06	2.29956e+06
101	17.895	65.0145	Unknown	[M-H]-		0.2	FALSE	null	null	null	null	null	null	999	FALSE	FALSE	FALSE		FALSE	FALSE	null	null	null	null	null	null	null	6.58	CD3	65.01449:454440 66.01784:0 67.0212:0		1214653	3125623	15369688	2577505	2962080	2939877	3277732	5718816	4593868	10575526	2930341	8338811	6693556	5.31741e+06	3.82099e+06
102	0.561	65.0145	Unknown	[M-H2O-H]-	adduct linked to 352_[M-H]-	0.45	FALSE	null	null	null	null	null	null	999	FALSE	FALSE	FALSE		FALSE	FALSE	null	null	null	null	null	null	null	7.87	CD5	65.01449:381783 66.01784:0 67.0212:0		3639586	5992619	6977208	4776724	4640420	1143921	5308094	4329219	3730666	783812	868636	973224	5471952	4.21693e+06	2.31207e+06
103	1.476	65.0145	Unknown	[M-H]-		0.15	FALSE	null	null	null	null	null	null	999	FALSE	FALSE	FALSE		FALSE	FALSE	null	null	null	null	null	null	null	3.89	QC_R4	65.0145:277000 66.01785:0 67.02121:0		1664400	2163769	1976995	1114420	2284483	785265	3681219	2637420	3451577	670487	2562530	681302	9612428	3.19708e+06	2.78451e+06
104	18.027	65.0145	Unknown	[M-H]-		0.05	FALSE	null	null	null	null	null	null	999	FALSE	FALSE	FALSE		FALSE	FALSE	null	null	null	null	null	null	null	1.77	CN5	65.01451:476691 66.01786:0 67.02122:0		4945478	1247790	1430715	6727140	1694085	1446625	2709642	4702469	2628533	4545388	8653309	2624873	1857731	2.82447e+06	2.10797e+06
105	0.365	65.0145	Unknown	[M-H]-		0.1	FALSE	null	null	null	null	null	null	999	FALSE	FALSE	FALSE		FALSE	FALSE	null	null	null	null	null	null	null	3.49	QC_R3	65.01452:377822 66.01787:0 67.02123:0		3660092	1329654	4253269	2521369	3784550	4202650	5950502	3748120	1371754	836059	3817123	707271	6352384	3.23667e+06	1.62112e+06
106	2.041	67.0189	Unknown	[M-H2O-H]-	found in higher mz's MsMs_1321; found in higher mz's MsMs_1315; adduct linked to 395_[M-H]-	0.95	FALSE	null	null	null	null	null	null	999	FALSE	FALSE	FALSE		FALSE	FALSE	null	null	null	null	null	null	null	11.87	CN3	67.01891:186615 68.02226:91101 69.02562:0		647583	504155	874137	1489282	1098110	1111714	1394575	3197601	1011589	918055	700711	909318	1353930	1.11652e+06	551601
107	2.393	67.0189	Unknown	[M-H]-		0.45	FALSE	null	null	null	null	null	null	999	FALSE	FALSE	FALSE		FALSE	FALSE	null	null	null	null	null	null	null	6	CN3	67.01894:103016 68.02229:95650 69.02565:21400		213014	139507	361229	524649	42208	564471	634030	2946201	98504	468007	248225	357030	140924	469371	616130
108	5.044	68.0141	Unknown	[M-H]-		0.05	FALSE	null	null	null	null	null	null	999	FALSE	FALSE	FALSE		FALSE	FALSE	null	null	null	null	null	null	null	5.76	CN1	68.01414:109515 69.01749:0 70.02085:0		467068	845453	1724358	2324006	428592	3752205	785829	566485	517304	835029	1352718	338253	1148902	961572	833543
109	6.618	68.0142	Unknown	[M-H]-		0.05	FALSE	null	null	null	null	null	null	999	FALSE	FALSE	FALSE		FALSE	FALSE	null	null	null	null	null	null	null	1.58	CN1	68.01415:127278 69.0175:0 70.02086:0		282273	321439	1301509	1448880	1466459	1457823	2170510	624637	870362	2324501	300461	782634	886357	1.09867e+06	555199
110	0.927	68.8523	Unknown	[M-H]-	ion correlated with 144; similar chromatogram in higher mz_842; similar chromatogram in higher mz_5372; similar chromatogram in higher mz_6499; similar chromatogram in higher mz_144; similar chromatogram in higher mz_837; similar chromatogram in higher mz_1025; similar chromatogram in higher mz_1087; similar chromatogram in higher mz_2905; similar chromatogram in higher mz_3873; similar chromatog…	0.95	FALSE	null	null	null	null	null	null	999	FALSE	FALSE	FALSE		FALSE	FALSE	null	null	null	null	null	null	null	260.86	QC_R3	68.85229:1855296 69.85564:0 70.859:0		7580940	15328368	17973126	9180946	17866858	21520436	18229062	14710455	20707914	14448869	16445458	15312888	25019312	1.58164e+07	5.44756e+06
111	4.172	68.9956	Unknown	[M-H]-		0.05	FALSE	null	null	null	null	null	null	999	FALSE	FALSE	FALSE		FALSE	FALSE	null	null	null	null	null	null	null	6.18	CV3	68.99562:2677012 69.99897:0 71.00233:186723		18621796	117133096	11594632	35323976	37337512	72385792	41568216	99612688	12413362	21377028	39992260	7634411	17957590	4.2998e+07	3.0584e+07
112	5.868	68.9956	Unknown	[M-H2O-H]-	adduct linked to 421_[M-H]-	0.1	FALSE	null	null	null	null	null	null	999	FALSE	FALSE	FALSE		FALSE	FALSE	null	null	null	null	null	null	null	22.61	CV3	68.99564:4133415 69.99899:32049 71.00235:133968		13441177	8374324	20109232	11219015	73493512	16560461	13473859	14719486	15901967	51014224	6590062	17118584	18561380	2.32365e+07	1.91785e+07
113	4.222	68.9956	Unknown	[M-H]-		0.05	FALSE	null	null	null	null	null	null	999	FALSE	FALSE	FALSE		FALSE	FALSE	null	null	null	null	null	null	null	17.17	CD4	68.99564:2515548 69.99899:33418 71.00235:230817		18662246	18194320	38031840	54336440	37337512	17796162	41568216	22229260	7023560	18070432	39992260	31676892	49990832	3.12633e+07	1.52416e+07
114	6.523	68.9957	Unknown	[M-H]-		0.05	FALSE	null	null	null	null	null	null	999	FALSE	FALSE	FALSE		FALSE	FALSE	null	null	null	null	null	null	null	19.43	QC_R3	68.99566:4318542 69.99901:43742 71.00237:148680		27087860	16881088	16683746	7804942	15775871	18237372	53959760	15004148	16689289	8218266	16538282	33489948	80872384	2.55846e+07	1.85596e+07
115	3.58	68.9957	Unknown	[M-H]-		0.05	FALSE	null	null	null	null	null	null	999	FALSE	FALSE	FALSE		FALSE	FALSE	null	null	null	null	null	null	null	23.14	QC_R4	68.99566:2306930 69.99901:0 71.00237:209683		46325184	35058288	15992074	13809440	16089799	16784928	40686932	14898052	44073444	15238255	17357158	17724196	18888318	2.55316e+07	1.28328e+07
116	7.759	68.9957	Unknown	[M-H]-		0.1	FALSE	null	null	null	null	null	null	999	FALSE	FALSE	FALSE		FALSE	FALSE	null	null	null	null	null	null	null	11.62	CN5	68.99566:1424348 69.99901:0 71.00237:261659		46241152	44371312	40576500	42190052	40425784	49215516	24741052	12581648	28109236	49800240	39772780	39527928	41476968	3.37085e+07	1.37276e+07
117	18.61	68.9957	Unknown	[M-H]-		0.05	FALSE	null	null	null	null	null	null	999	FALSE	FALSE	FALSE		FALSE	FALSE	null	null	null	null	null	null	null	35.5	QC_R4	68.99567:2993068 69.99902:30346 71.00238:55136		19359874	154237584	19422174	19084622	18673156	19006592	21074204	18539522	19894514	20373218	19842316	8383781	20550984	3.25572e+07	4.22885e+07
118	4.916	68.9957	Unknown	[M-H2O-H]-	ion correlated with 136; adduct linked to 417_[M-H]-	0.25	FALSE	null	null	null	null	null	null	999	FALSE	FALSE	FALSE		FALSE	FALSE	null	null	null	null	null	null	null	14	QC_R3	68.99567:2912128 69.99902:0 71.00238:164410		19595840	11723272	50537476	63815016	24026656	80912424	24788636	81868288	23707786	74611272	72361304	67494680	94683784	5.63023e+07	2.72856e+07
119	4.039	68.9957	Unknown	[M-H]-		0.15	FALSE	null	null	null	null	null	null	999	FALSE	FALSE	FALSE		FALSE	FALSE	null	null	null	null	null	null	null	12.94	CV5	68.99567:2635590 69.99902:22730 71.00238:201751		95255992	22694468	62222616	5632798	109282384	18752452	7833624	21355562	38280844	17940274	57593360	56216424	56768248	4.60154e+07	3.40433e+07
120	6.021	68.9957	Unknown	[M-H]-		0.1	FALSE	null	null	null	null	null	null	999	FALSE	FALSE	FALSE		FALSE	FALSE	null	null	null	null	null	null	null	35.2	CV5	68.99567:3218180 69.99902:49315 71.00238:170377		21726916	33628076	14597223	28592242	14255654	23527904	11279175	13450734	24261598	13080456	13739922	23615654	25290224	2.1379e+07	6.69133e+06
121	3.637	68.9957	Unknown	[M-H]-		0.1	FALSE	null	null	null	null	null	null	999	FALSE	FALSE	FALSE		FALSE	FALSE	null	null	null	null	null	null	null	16.24	CV5	68.99568:2212489 69.99903:0 71.00239:166609		13975608	7417582	49334096	52312928	14109302	16709164	40686932	48701196	44073444	15659089	17520978	17018592	43938472	3.06895e+07	1.78473e+07
122	4.802	68.9957	Unknown	[M-H2O-H]-	adduct linked to 414_[M-H]-	0.05	FALSE	null	null	null	null	null	null	999	FALSE	FALSE	FALSE		FALSE	FALSE	null	null	null	null	null	null	null	8.41	CN2	68.99574:2917486 69.99909:0 71.00245:189390		14333362	17871906	12058718	16752564	18268268	17499746	79327688	15762782	17382000	17750678	15986794	15563408	20654716	1.89663e+07	1.4608e+07
123	4.71	68.9958	Unknown	[M-H]-		0.05	FALSE	null	null	null	null	null	null	999	FALSE	FALSE	FALSE		FALSE	FALSE	null	null	null	null	null	null	null	7.15	CD3	68.99576:2566424 69.99911:0 71.00247:164293		15311984	14043901	37980992	13767532	14575714	14297742	15789056	15303691	16273999	13799213	15641314	15347870	16830568	1.96358e+07	1.02204e+07
124	2.93	68.9958	Unknown	[M-H]-		0.6	FALSE	null	null	null	null	null	null	999	FALSE	FALSE	FALSE		FALSE	FALSE	null	null	null	null	null	null	null	19.4	CD3	68.99576:2605138 69.99911:29548 71.00247:916263		50841740	68629744	52752576	50153732	57112276	48622384	55843628	41144128	56485448	53737740	59005764	52398336	54551420	5.39844e+07	6.38989e+06
125	0.923	68.9958	Unknown	[M-H]-	similar chromatogram in higher mz_842; similar chromatogram in higher mz_1025; similar chromatogram in higher mz_1829; similar chromatogram in higher mz_3873; similar chromatogram in higher mz_4340; similar chromatogram in higher mz_6117; found in higher mz's MsMs_4063; similar chromatogram in higher mz_1087; similar chromatogram in higher mz_2905; similar chromatogram in higher mz_2010; similar …	1	FALSE	null	null	null	null	null	null	999	FALSE	FALSE	FALSE		FALSE	FALSE	null	null	null	null	null	null	null	3232.68	CV4	68.99577:554022464 69.99912:6436274 71.00248:0		3666571008	5420826112	5245982720	4055528704	4433901056	4632699904	5249494016	4926895104	4857367552	4472447488	5158540800	5273180160	5676398592	5118390285	1100928557
126	18.741	68.9958	Unknown	[M-H]-		0.25	FALSE	null	null	null	null	null	null	999	FALSE	FALSE	FALSE		FALSE	FALSE	null	null	null	null	null	null	null	8.77	CD2	68.99577:3109788 69.99912:54996 71.00248:82735		108295440	52429860	22072948	22752142	23595368	105391432	141321376	166444704	19925744	23039516	179914064	62282520	116897672	8.17661e+07	5.5248e+07
127	6.395	68.9958	Unknown	[M-H]-		0.7	FALSE	null	null	null	null	null	null	999	FALSE	FALSE	FALSE		FALSE	FALSE	null	null	null	null	null	null	null	20.36	CD3	68.99577:3520239 69.99912:29546 71.00248:184673		33499516	69119752	92896000	33434980	85112312	66629152	32787672	76975864	64532532	29215930	82324080	31028794	17639974	5.71353e+07	2.92478e+07
128	4.117	68.9958	Unknown	[M-H]-		0.2	FALSE	null	null	null	null	null	null	999	FALSE	FALSE	FALSE		FALSE	FALSE	null	null	null	null	null	null	null	22.74	CN3	68.99577:2690746 69.99912:0 71.00248:163416		95264496	117161824	13632911	17435658	9719477	72396272	13338536	99606736	38280844	149544016	8818934	16635819	9865809	4.11616e+07	4.22767e+07
129	3.945	68.9958	Unknown	[M-H]-		0.1	FALSE	null	null	null	null	null	null	999	FALSE	FALSE	FALSE		FALSE	FALSE	null	null	null	null	null	null	null	6.2	CN2	68.99577:2480830 69.99912:0 71.00248:277724		24176970	23009386	22853242	40002428	21997896	6640062	53389364	22702402	10672522	22185096	23744586	21059394	22719136	3.03284e+07	2.28196e+07
130	6.867	68.9958	Unknown	[M-H]-		0.05	FALSE	null	null	null	null	null	null	999	FALSE	FALSE	FALSE		FALSE	FALSE	null	null	null	null	null	null	null	6.79	CD1	68.99577:2364858 69.99912:0 71.00248:214091		49395320	10507288	6608280	11043928	12063420	15571975	12027698	8888937	36684320	17838508	10812680	12499577	38422388	1.79294e+07	1.29395e+07
131	8.42	68.9958	Unknown	[M-H]-		0.05	FALSE	null	null	null	null	null	null	999	FALSE	FALSE	FALSE		FALSE	FALSE	null	null	null	null	null	null	null	4.72	QC_R1	68.99577:1059971 69.99912:0 71.00248:151455		4438769	2648083	21976980	6536814	6901230	5645792	3876122	6902649	6191980	6016420	25186976	34729520	7435956	8.12795e+06	8.6919e+06
132	7.349	68.9958	Unknown	[M-H2O-H]-	adduct linked to 416_[M-H]-	0.05	FALSE	null	null	null	null	null	null	999	FALSE	FALSE	FALSE		FALSE	FALSE	null	null	null	null	null	null	null	3.52	CD2	68.99577:2447460 69.99912:0 71.00248:121214		19940056	42005312	23620914	26368814	20401088	29895764	24214778	14723631	12674824	24600762	30884758	18225976	13769032	2.35391e+07	8.98087e+06
133	6.428	68.9958	Unknown	[M-H]-		0.2	FALSE	null	null	null	null	null	null	999	FALSE	FALSE	FALSE		FALSE	FALSE	null	null	null	null	null	null	null	34.06	QC_R2	68.99578:3515035 69.99913:29576 71.00249:208022		33499516	16452956	92903056	32342268	17736578	66629152	32787670	76975872	64532528	29215930	82324080	31028794	21789382	5.477e+07	3.03868e+07
134	5.778	68.9958	Unknown	[M-H]-		0.05	FALSE	null	null	null	null	null	null	999	FALSE	FALSE	FALSE		FALSE	FALSE	null	null	null	null	null	null	null	5.02	CN3	68.99578:2719926 69.99913:0 71.00249:147584		17852842	19964102	7489752	18578384	19623826	18021754	58239288	44531376	39077224	49984060	17897264	48740672	44520020	2.80727e+07	1.61874e+07
135	7.592	68.9958	Unknown	[M-H]-		0.05	FALSE	null	null	null	null	null	null	999	FALSE	FALSE	FALSE		FALSE	FALSE	null	null	null	null	null	null	null	13.65	CN3	68.99578:1888834 69.99913:0 71.00249:228629		5905922	5093268	2454227	3473388	6839756	7191804	3042226	24965748	5669996	7018594	5419697	3693527	5968749	6.09184e+06	5.11624e+06
136	4.96	68.9958	Unknown	[M-H]-	ion correlated with 118	0.2	FALSE	null	null	null	null	null	null	999	FALSE	FALSE	FALSE		FALSE	FALSE	null	null	null	null	null	null	null	16.54	CN4	68.99579:2968546 69.99914:0 71.0025:160141		77349288	16789122	50539360	63815016	83293144	21414666	18265242	81866272	90765408	74611272	72361304	74865592	94683776	6.01462e+07	2.88697e+07
137	5.037	68.9958	Unknown	[M-H]-		0.05	FALSE	null	null	null	null	null	null	999	FALSE	FALSE	FALSE		FALSE	FALSE	null	null	null	null	null	null	null	1.99	CD4	68.99579:2545748 69.99914:21209 71.0025:341468		61278452	9064273	8368816	42437968	15023026	8383729	16608045	11155642	66087240	8330124	55450044	11570332	14227036	2.12124e+07	1.88957e+07
138	3.876	68.9958	Unknown	[M-H]-		0.05	FALSE	null	null	null	null	null	null	999	FALSE	FALSE	FALSE		FALSE	FALSE	null	null	null	null	null	null	null	4.76	CN4	68.99579:2494363 69.99914:0 71.0025:200596		20244166	21758896	20603210	21051686	19379412	26583128	23100942	19601960	48134904	20712718	18847060	11861701	23416220	2.20006e+07	6.70914e+06
139	0.578	68.9958	Unknown	[M-H]-		0.15	FALSE	null	null	null	null	null	null	999	FALSE	FALSE	FALSE		FALSE	FALSE	null	null	null	null	null	null	null	9.39	CV5	68.9958:2951768 69.99915:0 71.00251:81791		27142090	24956864	70432888	18878882	40382484	42292056	31288998	30360866	26291252	54368044	44255448	41253172	25980004	3.91463e+07	1.67099e+07
140	18.81	68.9958	Unknown	[M-H]-		0.4	FALSE	null	null	null	null	null	null	999	FALSE	FALSE	FALSE		FALSE	FALSE	null	null	null	null	null	null	null	14.57	QC_R3	68.99581:3153521 69.99916:0 71.00252:123618		11260094	52419156	136639472	107573456	201445568	35174240	29231926	192077120	22690518	123256808	152181440	19672544	116907376	8.77192e+07	6.18412e+07
141	7.825	68.9958	Unknown	[M-H]-		0.15	FALSE	null	null	null	null	null	null	999	FALSE	FALSE	FALSE		FALSE	FALSE	null	null	null	null	null	null	null	8.47	CV4	68.99581:2600714 69.99916:51752 71.00252:134525		46241152	44371312	8328154	42190052	40425784	49215516	24741052	5580614	28109236	9056612	39772780	39527928	41476968	3.30505e+07	1.49777e+07
142	0.949	69.0063	Unknown	[M-H]-		0.1	FALSE	null	null	null	null	null	null	999	FALSE	FALSE	FALSE		FALSE	FALSE	null	null	null	null	null	null	null	1297.83	CD2	69.00627:10419418 70.00962:4737507 71.01298:0		106810584	140818784	126339888	98303440	110828944	117681824	121156296	116184392	119690328	99080576	120083296	131752528	139097440	1.26019e+08	2.63729e+07
143	9.056	69.0347	Unknown	[M-H]-		0.1	FALSE	null	null	null	null	null	null	999	FALSE	FALSE	FALSE		FALSE	FALSE	null	null	null	null	null	null	null	3.27	CV2	69.03466:25563 70.03801:0 71.04137:0		139411	0	68989	203142	123755	132366	74515	100419	167625	282930	82639	0	114726	127509	77602.9
144	0.927	69.1395	Unknown	[M-H]-	ion correlated with 110	0.95	FALSE	null	null	null	null	null	null	999	FALSE	FALSE	FALSE		FALSE	FALSE	null	null	null	null	null	null	null	267.76	CV4	69.13952:1775583 70.14287:0 71.14623:0		6864127	13620391	16818368	8632100	16537776	19187606	17346494	13753272	19272602	13769202	15325737	14646791	23653550	1.47974e+07	5.19586e+06
145	3.931	70.0297	Unknown	[M-H]-	similar chromatogram in higher mz_1778; found in higher mz's MsMs_1778; similar chromatogram in higher mz_1081; similar chromatogram in higher mz_5703	0.95	FALSE	null	null	null	null	null	null	999	FALSE	FALSE	FALSE		FALSE	FALSE	null	null	null	null	null	null	null	45.24	CV3	70.02971:2340963 71.03306:121957 72.03642:0		184234	160847	922968	3017480	1376439	7205702	2035922	629264	1376896	1169663	3639403	3620962	4381620	3.69015e+06	6.41831e+06
146	9.518	70.0298	Unknown	[M-H]-		1	FALSE	null	null	null	null	null	null	999	FALSE	FALSE	FALSE		FALSE	FALSE	null	null	null	null	null	null	null	71.95	CN3	70.02979:552683 71.03314:0 72.0365:0		6358672	4813214	4990448	6690950	5917000	6296352	7175990	7606928	6682248	6637402	6102634	5986206	6496841	6.4294e+06	655020
147	8.692	70.0298	Unknown	[M-H]-	found in higher mz's MsMs_1370	0.25	FALSE	null	null	null	null	null	null	999	FALSE	FALSE	FALSE		FALSE	FALSE	null	null	null	null	null	null	null	4.88	QC_R0	70.0298:29974 71.03315:0 72.03651:0		117993	42245	96153	82950	139194	326825	62003	102298	40998	57682	369663	168591	85627	123110	104960
148	3.22	70.946	Unknown	[M-H]-	similar chromatogram in higher mz_1364; similar chromatogram in higher mz_1306; similar chromatogram in higher mz_1403; similar chromatogram in higher mz_1391; similar chromatogram in higher mz_1705; similar chromatogram in higher mz_1753; similar chromatogram in higher mz_1776	1	FALSE	null	null	null	null	null	null	999	FALSE	FALSE	FALSE		FALSE	FALSE	null	null	null	null	null	null	null	75.46	CD3	70.94602:553534 71.94937:0 72.95273:420575		4706006	5315935	7762922	6101837	6403958	5929262	5527658	6785910	4807762	5547218	5744651	5026008	6087476	5.8905e+06	774126
149	4.48	71.0137	Unknown	[M-H2O-H]-	adduct linked to 462_[M-H]-; similar chromatogram in higher mz_3519; similar chromatogram in higher mz_423; similar chromatogram in higher mz_4703; similar chromatogram in higher mz_4325; similar chromatogram in higher mz_6143	1	FALSE	null	null	null	null	null	null	999	FALSE	FALSE	FALSE		FALSE	FALSE	null	null	null	null	null	null	null	14.84	CD4	71.01371:1137345 72.01706:0 73.02042:120412		14997259	13873747	14450933	17566372	14569215	14278067	15177216	14810616	15048550	13959706	14615822	14850993	14172228	1.45838e+07	903695
150	6.783	71.0137	Unknown	[M-H]-		0.05	FALSE	null	null	null	null	null	null	999	FALSE	FALSE	FALSE		FALSE	FALSE	null	null	null	null	null	null	null	5.76	CN1	71.01372:399751 72.01707:0 73.02043:314285		4415763	3718366	3589480	4865794	3328482	5450397	4876779	2135907	5416857	3520430	4740048	4522024	3965222	4.11987e+06	787126
151	10.918	71.0137	Unknown	[M-H]-		0.05	FALSE	null	null	null	null	null	null	999	FALSE	FALSE	FALSE		FALSE	FALSE	null	null	null	null	null	null	null	7.14	QC_R2	71.01373:256652 72.01708:0 73.02044:336461		6402522	6065989	4548104	7694218	1549535	6053088	6093956	6371924	6880160	2141016	6353066	1765565	2211900	5.43205e+06	1.96277e+06
152	9.52	71.0137	Unknown	[M-H]-		1	TRUE	null	null	null	null	null	null	999	FALSE	FALSE	FALSE		FALSE	FALSE	null	null	null	null	null	null	null	17.88	CD1	71.01372:1139294 72.01707:303848 73.02043:309374	71.01398:6176	14500666	10987900	11248561	18578980	17571966	16646879	16302097	18685554	15665090	14075230	12096168	14766311	13490180	1.49956e+07	2.13901e+06
153	9.944	71.0138	Unknown	[M-H]-	found in higher mz's MsMs_912; found in higher mz's MsMs_1418	1	TRUE	null	null	null	null	null	null	999	FALSE	FALSE	FALSE		FALSE	FALSE	null	null	null	null	null	null	null	20.48	CD1	71.01373:1158628 72.01708:68628 73.02044:382257	63.14264:1576 71.01334:5709	29261824	27021896	22937476	31915400	25741252	39873136	45017084	34467732	42157828	43036920	41952964	38984684	30955206	3.44459e+07	6.91174e+06
154	1.602	71.0138	Unknown	[M-H]-	adduct linked to 980_[M+FA-H]-	0.35	FALSE	null	null	null	null	null	null	999	FALSE	FALSE	FALSE		FALSE	FALSE	null	null	null	null	null	null	null	7.33	CV3	71.01376:677331 72.01711:37761 73.02047:388758		5053588	3065668	5049944	3173434	5923610	7309267	6098756	9156354	5326104	3486925	4262634	6669666	5319154	5.64399e+06	2.03001e+06
155	2.01	71.0138	Unknown	[M-H]-	ion correlated with 1766; ion correlated with 395; ion correlated with 160	0.9	FALSE	null	null	null	null	null	null	999	FALSE	FALSE	FALSE		FALSE	FALSE	null	null	null	null	null	null	null	10.47	CN3	71.01376:1890902 72.01711:144541 73.02047:467424		13563551	14466996	17923114	21994164	16426814	19104432	19368978	39577236	24693610	18273962	17389472	15836163	17072308	1.9169e+07	5.75142e+06
156	11.004	71.0138	Unknown	[M-H]-		0.05	FALSE	null	null	null	null	null	null	999	FALSE	FALSE	FALSE		FALSE	FALSE	null	null	null	null	null	null	null	4.2	QC_R3	71.01378:261593 72.01713:33027 73.02049:344445		6402522	1747734	1313649	1566324	5788464	1536405	1803984	1559166	1874352	6313632	1776903	6068554	7583268	2.93131e+06	2.11546e+06
157	6.258	71.0138	Unknown	[M-H]-		0.05	FALSE	null	null	null	null	null	null	999	FALSE	FALSE	FALSE		FALSE	FALSE	null	null	null	null	null	null	null	28.14	CV4	71.01379:655585 72.01714:62565 73.0205:195060		6885616	7806417	5208928	6620584	6524743	2349568	2653000	6022666	1483605	9353515	7608740	2593854	7802224	6.03833e+06	3.08391e+06
158	6.974	71.0138	Unknown	[M-H]-		0.05	FALSE	null	null	null	null	null	null	999	FALSE	FALSE	FALSE		FALSE	FALSE	null	null	null	null	null	null	null	4.86	QC_R3	71.01379:325237 72.01714:0 73.0205:351559		4930172	4475981	4915079	6558169	4517713	7107440	5616599	2984485	5592970	6008895	5379720	5131767	5752558	5.2513e+06	885120
159	8.946	71.0138	Unknown	[M-H]-	found in higher mz's MsMs_910	1	TRUE	null	null	null	null	null	null	999	FALSE	FALSE	FALSE		FALSE	FALSE	null	null	null	null	null	null	null	39.35	CD1	71.01376:1501725 72.01711:127377 73.02047:422660	52.77142:1501 64.57834:1614 71.01389:16868	23304716	19511520	23408452	26007702	20710974	29522620	31468820	43211424	32351776	32110670	28438096	25605270	26143226	2.77428e+07	5.08277e+06
160	2.048	71.0138	Unknown	[M-H]-	ion correlated with 155; ion correlated with 395	0.1	FALSE	null	null	null	null	null	null	999	FALSE	FALSE	FALSE		FALSE	FALSE	null	null	null	null	null	null	null	18.18	QC_R3	71.0138:777200 72.01715:63109 73.02051:417458		13563551	14466996	17923114	7404580	16426813	19104432	19368976	13392279	24693610	18273964	17389474	5106873	17072308	1.703e+07	4.51269e+06
161	2.893	71.0138	Unknown	[M-H]-	ion correlated with 162	0.75	FALSE	null	null	null	null	null	null	999	FALSE	FALSE	FALSE		FALSE	FALSE	null	null	null	null	null	null	null	14.39	CD4	71.01381:1636361 72.01716:51283 73.02052:321442		24938236	27311072	25085382	37876060	28338378	28963394	30836912	23581624	23525290	11427973	23456992	23507064	27620716	2.56167e+07	4.76261e+06
162	2.855	71.0138	Unknown	[M-H]-	ion correlated with 161	0.25	FALSE	null	null	null	null	null	null	999	FALSE	FALSE	FALSE		FALSE	FALSE	null	null	null	null	null	null	null	11.37	CD5	71.01382:1106931 72.01717:0 73.02053:302262		24938236	8393631	25085384	37876060	28338378	28963396	10287793	22230692	13148915	20886816	23456992	23507064	27620716	2.26856e+07	7.54355e+06
163	5.127	71.0138	Unknown	[M-H]-	found in higher mz's MsMs_5955; found in higher mz's MsMs_2485	0.15	FALSE	null	null	null	null	null	null	999	FALSE	FALSE	FALSE		FALSE	FALSE	null	null	null	null	null	null	null	4.49	CD5	71.01383:577171 72.01718:0 73.02054:313813		8117212	6959109	5476362	9230034	9790577	4714836	6156251	3116177	3843156	4195832	6019911	5066314	5458706	5.74812e+06	1.80342e+06
164	8.664	72.0089	Unknown	[M-H]-	found in higher mz's MsMs_732	1	FALSE	null	null	null	null	null	null	999	FALSE	FALSE	FALSE		FALSE	FALSE	null	null	null	null	null	null	null	26.53	CV5	72.00893:515944 73.01228:0 74.01564:2596684		4908982	4127682	4767262	4784434	4389995	6649004	6707436	5670159	5096604	5020968	5771860	5156233	5263330	5.48318e+06	833729
165	7.869	72.0091	Unknown	[M-H]-	found in higher mz's MsMs_1022	1	FALSE	null	null	null	null	null	null	999	FALSE	FALSE	FALSE		FALSE	FALSE	null	null	null	null	null	null	null	69.82	CN2	72.00907:1207823 73.01242:0 74.01578:3259866		9986480	9460472	10515468	11549611	9263749	17750140	18859892	13167256	14612562	16091193	13875750	14108474	13564899	14039114	2.81041e+06
166	3.22	72.9431	Unknown	[M-H]-	similar chromatogram in higher mz_4110	1	FALSE	null	null	null	null	null	null	999	FALSE	FALSE	FALSE		FALSE	FALSE	null	null	null	null	null	null	null	5.41	CD3	72.94308:435749 73.94643:0 74.94979:62501		3594084	3973676	5898726	4332583	4810508	4091565	4236126	5249748	3907978	4097743	4677820	4149844	4791035	4.47496e+06	600439
167	9.065	72.9928	Unknown	[M-H]-		0.2	TRUE	null	null	null	null	null	null	999	FALSE	FALSE	FALSE		FALSE	FALSE	null	null	null	null	null	null	null	5.05	CN4	72.99281:273906 73.99616:0 74.99952:127977	63.09799:1926 63.99189:1633 72.9932:2018 73.0294:17674	2309934	6436220	6643172	2428910	5949536	5652679	6047842	6302754	6783106	6277726	5436872	6377498	6259197	5.17619e+06	1.69805e+06
168	6.755	72.9929	Unknown	[M-H]-		0.05	FALSE	null	null	null	null	null	null	999	FALSE	FALSE	FALSE		FALSE	FALSE	null	null	null	null	null	null	null	3.22	CN1	72.99288:131499 73.99623:0 74.99959:105387		1451433	480685	791385	1680638	347902	2784167	1771266	2722502	879735	2895176	1887328	794239	815523	1.35735e+06	818465
169	9.945	72.9929	Unknown	[M-H]-	ion correlated with 174; found in higher mz's MsMs_1418	0.9	FALSE	null	null	null	null	null	null	999	FALSE	FALSE	FALSE		FALSE	FALSE	null	null	null	null	null	null	null	8.51	CN3	72.9929:623306 73.99625:0 74.99961:58231		10877582	2800569	10121308	16655134	11280084	17070786	18333382	18345522	18000908	16939708	11965191	15937912	11107042	1.32611e+07	3.80161e+06
170	1.573	72.9929	Unknown	[M-H]-		0.65	TRUE	null	null	null	null	null	null	999	FALSE	FALSE	FALSE		FALSE	FALSE	null	null	null	null	null	null	null	4.93	CD4	72.99294:276083 73.99629:0 74.99965:68771	52.60149:1668 53.0636:1729 73.02957:8900	1960452	2291141	447225	6157984	3193026	4681989	6894133	9962752	13052011	6635437	5141788	4765408	7977812	5.25196e+06	2.93583e+06
171	9.107	72.993	Unknown	[M-H]-		0.8	TRUE	null	null	null	null	null	null	999	FALSE	FALSE	FALSE		FALSE	FALSE	null	null	null	null	null	null	null	5.7	CD1	72.99303:234873 73.99638:0 74.99974:124259	72.99316:2197 73.02929:14994	6077774	6436220	6643172	6363639	5949536	5652680	6047842	6302754	6783106	6277726	5436873	6377498	6259198	5.9786e+06	1.00786e+06
172	1.72	72.993	Unknown	[M-H]-		0.1	FALSE	null	null	null	null	null	null	999	FALSE	FALSE	FALSE		FALSE	FALSE	null	null	null	null	null	null	null	2.05	CV4	72.99298:123511 73.99633:0 74.99969:147303		1885302	701821	923824	1235357	362292	1055784	1348036	1878534	2067749	1311339	1116843	1093332	1096708	1.32553e+06	668062
173	6.956	72.993	Unknown	[M-H]-		0.05	FALSE	null	null	null	null	null	null	999	FALSE	FALSE	FALSE		FALSE	FALSE	null	null	null	null	null	null	null	1.7	CN5	72.99299:136860 73.99634:0 74.9997:132453		684152	337992	3676699	1466433	2174771	2340658	2122193	2558844	2476732	2338312	3009759	3694374	1373772	2.15029e+06	1.09062e+06
174	9.975	72.9931	Unknown	[M-H]-	ion correlated with 169	0.15	FALSE	null	null	null	null	null	null	999	FALSE	FALSE	FALSE		FALSE	FALSE	null	null	null	null	null	null	null	8.07	CN2	72.99306:621224 73.99641:0 74.99977:41245		10877582	13949254	10121307	17594852	11280084	17070786	18333382	18345522	17990000	16939708	11965191	16652631	11107042	1.39629e+07	3.00886e+06
175	6.807	73.0292	w/o MS2:Methylacetate	[M-H]-		0.05	FALSE	null	73.0295	C3H6O2	Methyl esters	KXKVLQRXCPHEJC-UHFFFAOYSA-N	O=C(OC)C	530	TRUE	TRUE	FALSE		FALSE	FALSE	null	null	100	null	null	null	null	0.79	CN3	73.02924:289748 74.03259:177892 75.03595:0		5236116	3120667	671204	7240326	7040706	1210736	5969846	4501994	6849210	5154559	2456637	5049916	1933822	3.98036e+06	1.98581e+06
176	5.001	73.0293	w/o MS2:Methylacetate	[M-H]-	found in higher mz's MsMs_723	0.7	FALSE	null	73.0295	C3H6O2	Methyl esters	KXKVLQRXCPHEJC-UHFFFAOYSA-N	O=C(OC)C	530	TRUE	TRUE	FALSE		FALSE	FALSE	null	null	100	null	null	null	null	4.03	CD5	73.02929:487316 74.03264:174581 75.036:0		7777484	8112510	8986928	8182708	9557218	7503402	7856950	7187668	9051352	7309918	8031772	7110373	8137894	7.75835e+06	977342
177	0.53	73.0294	w/o MS2:Methylacetate	[M-H]-		0.15	FALSE	null	73.0295	C3H6O2	Methyl esters	KXKVLQRXCPHEJC-UHFFFAOYSA-N	O=C(OC)C	530	TRUE	TRUE	FALSE		FALSE	FALSE	null	null	100	null	null	null	null	6.32	CN1	73.0294:502065 74.03275:150991 75.03611:0		9102108	8487289	10610791	3280390	3230492	12746374	3190220	3485004	3558430	13904510	1615978	4841162	5539265	6.02604e+06	4.11493e+06
178	1.156	73.0294	w/o MS2:Methylacetate	[M-H]-	ion correlated with 179	0.25	FALSE	null	73.0295	C3H6O2	Methyl esters	KXKVLQRXCPHEJC-UHFFFAOYSA-N	O=C(OC)C	530	TRUE	TRUE	FALSE		FALSE	FALSE	null	null	100	null	null	null	null	5.71	CN3	73.0294:488703 74.03275:109480 75.03611:0		12518916	9401165	10115026	14949232	10110280	8634827	11124919	13038328	10894187	10391930	12312116	11859688	11091523	1.12663e+07	1.78432e+06
179	1.19	73.0294	w/o MS2:Methylacetate	[M-H]-	ion correlated with 178	0.75	TRUE	null	73.0295	C3H6O2	Methyl esters	KXKVLQRXCPHEJC-UHFFFAOYSA-N	O=C(OC)C	530	TRUE	TRUE	FALSE		FALSE	FALSE	null	null	100	null	null	null	null	5.17	CN1	73.02941:497503 74.03276:150100 75.03612:0	53.5465:1530 54.25591:1459 60.45607:1683 73.02918:8787	8272824	9401165	10115026	13302407	10110280	12587055	11124918	8512376	10894187	10391930	12312116	11859688	11091523	1.09429e+07	1.71118e+06
180	1.543	73.0294	w/o MS2:Methylacetate	[M-H]-		0.1	FALSE	null	73.0295	C3H6O2	Methyl esters	KXKVLQRXCPHEJC-UHFFFAOYSA-N	O=C(OC)C	530	TRUE	TRUE	FALSE		FALSE	FALSE	null	null	100	null	null	null	null	0.63	CN2	73.02942:398925 74.03277:124974 75.03613:0		4481221	1091573	3255757	1226319	1554339	2460222	6505401	2292426	10043813	5877349	2525436	2901837	1560257	3.57805e+06	2.41173e+06
181	18.002	73.0294	w/o MS2:Methylacetate	[M-H]-		0.05	TRUE	null	73.0295	C3H6O2	Methyl esters	KXKVLQRXCPHEJC-UHFFFAOYSA-N	O=C(OC)C	530	TRUE	TRUE	FALSE		FALSE	FALSE	null	null	100	null	null	null	null	1.34	CV1	73.02943:584589 74.03278:254971 75.03614:0	67.10345:1749 73.02945:9205	3655262	6201538	1616721	2795804	2067312	9770048	2674017	10393972	3095532	2808982	6109482	1648508	5056659	4.57246e+06	2.73714e+06
182	1.615	73.0294	w/o MS2:Methylacetate	[M-H]-		0.05	FALSE	null	73.0295	C3H6O2	Methyl esters	KXKVLQRXCPHEJC-UHFFFAOYSA-N	O=C(OC)C	530	TRUE	TRUE	FALSE		FALSE	FALSE	null	null	100	null	null	null	null	0.63	CN3	73.02944:393314 74.03279:136130 75.03615:0		4481221	4578954	1045606	1592076	3640811	5554070	2470533	5320600	3890021	1771720	6087836	7662702	1006762	3.32018e+06	1.92279e+06
183	9.284	73.0295	Propionic acid	[M-H]-		1	TRUE	null	73.0295	C3H6O2	Carboxylic acids	XBDQKXXYIPTUBI-UHFFFAOYSA-N	O=C(O)CC	430	TRUE	TRUE	TRUE		FALSE	FALSE	null	null	81.1	null	73.9	79.3	50	7.14	CN1	73.02943:775622 74.03278:761328 75.03614:21854	55.02506:1538 58.32133:1592 59.9292:1855 72.99315:1830 73.02943:28881	12241705	9720105	11730643	15772574	10496699	13746426	19181528	13800085	13326545	17715844	16539837	12198309	17796326	1.43513e+07	2.62505e+06
184	0.402	73.0295	w/o MS2:Methylacetate	[M-H]-		0.1	FALSE	null	73.0295	C3H6O2	Methyl esters	KXKVLQRXCPHEJC-UHFFFAOYSA-N	O=C(OC)C	530	TRUE	TRUE	FALSE		FALSE	FALSE	null	null	100	null	null	null	null	6.87	CN4	73.02946:515157 74.03281:64295 75.03617:0		6151952	3475539	9111673	1080446	3515920	1421049	14705798	13151334	15471243	2602802	6134393	5982188	2298388	6.1104e+06	4.70363e+06
185	8.547	73.0295	Propionic acid	[M-H]-		1	TRUE	null	73.0295	C3H6O2	Carboxylic acids	XBDQKXXYIPTUBI-UHFFFAOYSA-N	O=C(O)CC	430	TRUE	TRUE	TRUE		FALSE	FALSE	null	null	85.6	null	76	83.5	75	16.6	CD1	73.02943:2144024 74.03278:2166273 75.03614:29811	55.01893:5954 58.91584:1895 59.94564:1701 63.05547:1588 67.05566:1582 69.54802:1565 73.02924:47849	35144420	46152532	54768688	44293128	43572656	25800092	27236870	28512140	23775312	27580644	31577848	30492666	33760716	3.30537e+07	8.15055e+06
186	0.585	73.0295	w/o MS2:Methylacetate	[M-H]-		0.05	FALSE	null	73.0295	C3H6O2	Methyl esters	KXKVLQRXCPHEJC-UHFFFAOYSA-N	O=C(OC)C	530	TRUE	TRUE	FALSE		FALSE	FALSE	null	null	100	null	null	null	null	6.3	CD4	73.02946:474647 74.03281:90644 75.03617:0		9102108	8487289	2977834	11619278	2803635	3272660	3045093	3165303	3267615	13904511	7003401	4841162	8877445	5.99245e+06	3.30481e+06
187	0.453	73.0295	w/o MS2:Methylacetate	[M-H]-		0.15	FALSE	null	73.0295	C3H6O2	Methyl esters	KXKVLQRXCPHEJC-UHFFFAOYSA-N	O=C(OC)C	530	TRUE	TRUE	FALSE		FALSE	FALSE	null	null	100	null	null	null	null	3.85	CV5	73.02947:511617 74.03282:106250 75.03618:0		6151952	3475539	1505580	1361384	16261884	5003952	14705798	13151334	15471243	3505622	3369971	5982188	5539265	7.40541e+06	5.59779e+06
188	8.249	73.8655	Unknown	[M-H]-	similar chromatogram in higher mz_195; similar chromatogram in higher mz_196; similar chromatogram in higher mz_5933	1	FALSE	null	null	null	null	null	null	999	FALSE	FALSE	FALSE		FALSE	FALSE	null	null	null	null	null	null	null	115.98	CN4	73.86546:145018 74.86881:0 75.87217:0		1511251	650690	697166	1090062	913387	893476	1373072	1180584	1517884	790925	1162951	798598	1232336	1.06366e+06	249950
189	4.201	74.0246	Unknown	[M-H]-		0.05	FALSE	null	null	null	null	null	null	999	FALSE	FALSE	FALSE		FALSE	FALSE	null	null	null	null	null	null	null	5.31	CD1	74.02457:195673 75.02792:0 76.03128:0		4534778	463914	2128256	1085474	1794686	978404	1235361	2896704	2967680	735204	1482505	1774879	3495274	2.0237e+06	1.26654e+06
190	1.311	74.0246	Unknown	[M-H]-		0.2	FALSE	null	null	null	null	null	null	999	FALSE	FALSE	FALSE		FALSE	FALSE	null	null	null	null	null	null	null	3.98	CD2	74.0246:144399 75.02795:0 76.03131:0		777829	3639453	1956069	808845	2785410	4008130	1364421	3745427	1015284	459787	1034564	1215785	3120271	1.53076e+06	1.21627e+06
191	5.334	74.0246	Unknown	[M-H]-	found in higher mz's MsMs_1999	0.3	FALSE	null	null	null	null	null	null	999	FALSE	FALSE	FALSE		FALSE	FALSE	null	null	null	null	null	null	null	4.47	QC_R1	74.02463:321971 75.02798:0 76.03134:0		5876860	4541187	4510604	4641093	4207954	6516966	7152804	5544612	6446453	6002025	5894391	5717601	6201176	5.6733e+06	1.31415e+06
192	7.868	74.0246	Unknown	[M-H]-	found in higher mz's MsMs_1022	1	TRUE	null	null	null	null	null	null	999	FALSE	FALSE	FALSE		FALSE	FALSE	null	null	null	null	null	null	null	83.76	CD2	74.02466:1602215 75.02801:0 76.03137:0	52.249:1562 53.56882:1714 58.34383:1786 61.29995:1699 74.02489:64781	28432164	25798584	30439158	32881538	23455654	52143832	48401352	41196736	44847336	41507428	38842612	41135472	37927416	3.86207e+07	7.29179e+06
193	4.746	74.0247	Unknown	[M-H]-		0.05	FALSE	null	null	null	null	null	null	999	FALSE	FALSE	FALSE		FALSE	FALSE	null	null	null	null	null	null	null	4.99	QC_R4	74.02466:145852 75.02801:0 76.03137:0		2526695	3603878	1263995	1773492	1097860	2642649	991420	3029328	1959356	2556734	4678532	1332907	551006	1.96157e+06	1.15246e+06
194	5.261	74.0247	Unknown	[M-H]-		0.05	FALSE	null	null	null	null	null	null	999	FALSE	FALSE	FALSE		FALSE	FALSE	null	null	null	null	null	null	null	4.83	QC_R4	74.02468:246111 75.02803:0 76.03139:0		5876860	4541187	1616885	3270790	1657634	2054640	2091165	2276574	6446453	2008601	2157036	1915955	6201176	3.12403e+06	1.98785e+06
195	8.246	74.0247	Unknown	[M-H]-	similar chromatogram in higher mz_5018	1	TRUE	null	null	null	null	null	null	999	FALSE	FALSE	FALSE		FALSE	FALSE	null	null	null	null	null	null	null	1229.49	CV1	74.02464:31836518 75.02799:1004206 76.03135:171552	61.17699:1526 72.9276:1749 74.02486:21558	544685312	342149696	467963552	564071552	412399552	562323456	566684352	497860480	469333792	463908608	460128672	449979040	526885280	4.81639e+08	6.13649e+07
196	8.248	74.1846	Unknown	[M-H]-		0.95	FALSE	null	null	null	null	null	null	999	FALSE	FALSE	FALSE		FALSE	FALSE	null	null	null	null	null	null	null	134.17	CN4	74.18461:134739 75.18796:0 76.19132:0		1390522	514246	695388	1045012	946789	958594	1276348	1128991	1404549	682168	1062663	650970	1210301	1.00245e+06	248493
197	1.442	74.9616	Unknown	[M-H]-		0.25	FALSE	null	null	null	null	null	null	999	FALSE	FALSE	FALSE		FALSE	FALSE	null	null	null	null	null	null	null	23.78	CV1	74.96162:255150 75.96497:0 76.96833:633915		3923562	538161	1756805	624236	1935558	805007	1063910	5610362	750682	1764609	3887098	2644634	2055169	3.06326e+06	2.4663e+06
198	1.512	74.9617	Unknown	[M-H]-		0.1	FALSE	null	null	null	null	null	null	999	FALSE	FALSE	FALSE		FALSE	FALSE	null	null	null	null	null	null	null	13.36	QC_R3	74.96165:219043 75.965:0 76.96836:709953		719813	3895757	1549630	1638668	1602446	1037472	581546	1525636	774885	1035823	949515	5313574	4900250	1.99273e+06	1.55081e+06
199	1.38	74.9617	Unknown	[M-H]-		0.65	FALSE	null	null	null	null	null	null	999	FALSE	FALSE	FALSE		FALSE	FALSE	null	null	null	null	null	null	null	22.83	CN5	74.96168:262448 75.96503:0 76.96839:803099		3923562	2951478	9571686	3071732	5999251	3032780	3122083	5610363	3627495	4858336	1677172	2644634	1743318	4.05712e+06	2.28699e+06
200	0.607	74.9617	Unknown	[M-H]-		0.5	FALSE	null	null	null	null	null	null	999	FALSE	FALSE	FALSE		FALSE	FALSE	null	null	null	null	null	null	null	15.15	QC_R3	74.96169:419185 75.96504:0 76.9684:1766773		2496812	4722730	8642004	5842964	2319347	7541563	2300867	2377198	5890564	9544874	8399547	5408676	6380112	5.29644e+06	2.47315e+06
201	18.845	74.9617	Unknown	[M-H]-	ion correlated with 204	0.45	FALSE	null	null	null	null	null	null	999	FALSE	FALSE	FALSE		FALSE	FALSE	null	null	null	null	null	null	null	9.35	CD4	74.96169:289242 75.96504:0 76.9684:2650647		699158	2648022	8140758	4193942	3144916	1763957	8699666	4227729	6728062	624281	662682	8274528	3730472	3.74495e+06	2.65287e+06
202	3.019	74.9617	Unknown	[M-H]-		0.2	FALSE	null	null	null	null	null	null	999	FALSE	FALSE	FALSE		FALSE	FALSE	null	null	null	null	null	null	null	16.58	CD5	74.96171:120764 75.96506:0 76.96842:183439		1236957	1381742	814493	1132269	1478483	1103011	885330	996091	1077873	1066042	1075969	900874	921932	1.07476e+06	165763
203	18.965	74.9617	Unknown	[M-H]-		0.1	FALSE	null	null	null	null	null	null	999	FALSE	FALSE	FALSE		FALSE	FALSE	null	null	null	null	null	null	null	12.24	CV4	74.96172:294260 75.96507:0 76.96843:2875810		2333100	1648615	1225827	814172	718465	3704702	952770	689849	2361592	2743591	1719316	702020	1111972	2.59204e+06	2.63828e+06
204	18.818	74.9617	Unknown	[M-H]-	ion correlated with 201	0.15	FALSE	null	null	null	null	null	null	999	FALSE	FALSE	FALSE		FALSE	FALSE	null	null	null	null	null	null	null	13.7	QC_R3	74.96172:276448 75.96507:0 76.96843:2895850		2789485	2648023	8140758	4193942	1112180	1380122	8699666	4227729	7126046	7061748	1017324	8274528	9892475	4.41538e+06	3.00387e+06
205	0.497	74.9617	Unknown	[M-H]-		0.2	FALSE	null	null	null	null	null	null	999	FALSE	FALSE	FALSE		FALSE	FALSE	null	null	null	null	null	null	null	13.96	CD5	74.96174:409951 75.96509:0 76.96845:1952915		6204634	2062565	1192848	6030404	8958994	1551976	7921226	12461530	4167890	2732410	2734033	1207700	1369265	3.9494e+06	3.28223e+06
206	18.046	74.9618	Unknown	[M-H]-		0.1	FALSE	null	null	null	null	null	null	999	FALSE	FALSE	FALSE		FALSE	FALSE	null	null	null	null	null	null	null	6.8	CV4	74.96177:42074 75.96512:0 76.96848:771911		67626	115934	182973	335623	48702	196268	209958	104585	136441	123487	189540	208679	182588	171966	100708
207	18.686	74.9618	Unknown	[M-H]-		0.15	FALSE	null	null	null	null	null	null	999	FALSE	FALSE	FALSE		FALSE	FALSE	null	null	null	null	null	null	null	12.01	QC_R0	74.96178:260693 75.96513:0 76.96849:2330962		4583079	4937857	1677123	4937244	1916442	5190046	1651485	4916651	1415019	1809346	7221252	1434991	2296824	3.08844e+06	1.82148e+06
208	0.237	74.9618	Unknown	[M-H]-		0.05	FALSE	null	null	null	null	null	null	999	FALSE	FALSE	FALSE		FALSE	FALSE	null	null	null	null	null	null	null	7.45	CN1	74.96183:383573 75.96518:0 76.96854:2079236		2217530	4025088	1116616	855485	2276896	10335991	2300094	1400468	855045	2792521	6156899	4379402	2194370	2.79688e+06	2.26318e+06
209	0.557	74.9618	Unknown	[M-H]-		0.2	FALSE	null	null	null	null	null	null	999	FALSE	FALSE	FALSE		FALSE	FALSE	null	null	null	null	null	null	null	26.88	CV3	74.96184:405283 75.96519:0 76.96855:1893798		7013255	4734820	8684143	5842964	2371037	7558424	2511503	12461530	5890564	9544874	2668113	5408675	6380112	6.09215e+06	2.7507e+06
210	0.908	74.9618	Unknown	[M-H]-		0.05	FALSE	null	null	null	null	null	null	999	FALSE	FALSE	FALSE		FALSE	FALSE	null	null	null	null	null	null	null	36.16	CD2	74.96185:247708 75.9652:0 76.96856:258383		2799002	3853601	1310412	3641027	875547	881905	324199	1727549	331486	2258157	2372660	287431	218062	1.40659e+06	1.16725e+06
211	7.339	74.9618	Unknown	[M-H]-		0.3	FALSE	null	null	null	null	null	null	999	FALSE	FALSE	FALSE		FALSE	FALSE	null	null	null	null	null	null	null	3.49	QC_R0	74.96185:29665 75.9652:0 76.96856:83674		229849	36422	31385	168348	223478	389372	170220	476684	181816	59235	539855	94920	212497	219856	136288
212	1.582	74.9618	Unknown	[M-H]-		0.15	FALSE	null	null	null	null	null	null	999	FALSE	FALSE	FALSE		FALSE	FALSE	null	null	null	null	null	null	null	7.85	CN4	74.96185:253714 75.9652:0 76.96856:796518		3269562	3895757	1540434	4672590	1324244	2922013	2742208	1251456	3967919	2259855	812409	1855482	824119	2.3699e+06	1.97064e+06
213	2.205	74.9619	Unknown	[M-H]-		0.1	FALSE	null	null	null	null	null	null	999	FALSE	FALSE	FALSE		FALSE	FALSE	null	null	null	null	null	null	null	18.82	CD3	74.96186:142339 75.96521:0 76.96857:421717		383079	2005248	3432382	621528	1885482	884876	552599	879219	1655112	376071	2903420	1642734	3325936	1.51744e+06	1.13469e+06
214	2.304	74.9619	Unknown	[M-H]-		0.15	FALSE	null	null	null	null	null	null	999	FALSE	FALSE	FALSE		FALSE	FALSE	null	null	null	null	null	null	null	23.08	CN4	74.96187:145479 75.96522:0 76.96858:374438		2420724	1947624	941665	2601875	3633198	761567	2246612	2910470	3468925	1921698	865187	3231134	1893120	2.03786e+06	998337
215	9.09	75.0085	w/o MS2:Glycolic acid	[M-H]-	ion correlated with 218	0.15	FALSE	null	75.0088	C2H4O3	Alpha hydroxy acids and derivatives	AEMRFAOFKBGASW-UHFFFAOYSA-N	O=C(O)CO	530	TRUE	TRUE	FALSE		FALSE	FALSE	null	null	100	null	null	null	null	4.85	CD1	75.00846:136856 76.01181:0 77.01517:0		4069469	508790	1951911	4054754	4854576	3250504	3557676	5860528	3632192	3261396	4731517	4373878	3452278	3.41793e+06	1.39499e+06
216	5.26	75.0085	w/o MS2:Glycolic acid	[M-H]-		1	FALSE	null	75.0088	C2H4O3	Alpha hydroxy acids and derivatives	AEMRFAOFKBGASW-UHFFFAOYSA-N	O=C(O)CO	530	TRUE	TRUE	FALSE		FALSE	FALSE	null	null	100	null	null	null	null	13.38	CN3	75.00855:422006 76.0119:19262 77.01526:0		4345194	5520964	4548173	6336285	5370791	5283812	4799082	6056996	4858095	4970414	5717405	6005798	5033148	5.46272e+06	633273
217	2.102	75.0086	w/o MS2:Glycolic acid	[M-H]-		1	FALSE	null	75.0088	C2H4O3	Alpha hydroxy acids and derivatives	AEMRFAOFKBGASW-UHFFFAOYSA-N	O=C(O)CO	530	TRUE	TRUE	FALSE		FALSE	FALSE	null	null	100	null	null	null	null	12.46	CV5	75.00861:422624 76.01196:0 77.01532:0		7446220	6198741	8789909	7827151	8448497	7630031	8161398	9608921	6393188	6443580	6660194	7822382	8241867	7.57251e+06	982335
218	9.05	75.0087	w/o MS2:Glycolic acid	[M-H]-	ion correlated with 215; adduct linked to 1459_[M-H]-; found in higher mz's MsMs_1459; found in higher mz's MsMs_3589	0.2	FALSE	null	75.0088	C2H4O3	Alpha hydroxy acids and derivatives	AEMRFAOFKBGASW-UHFFFAOYSA-N	O=C(O)CO	530	TRUE	TRUE	FALSE		FALSE	FALSE	null	null	100	null	null	null	null	4.87	CN3	75.00866:241558 76.01201:0 77.01537:0		4069470	843880	3776829	4054754	4854576	3250504	3557676	5860528	3632192	3261396	4731517	1103803	1262428	3.21594e+06	1.41391e+06
219	0.533	75.0088	w/o MS2:Glycolic acid	[M-H]-		0.1	FALSE	null	75.0088	C2H4O3	Alpha hydroxy acids and derivatives	AEMRFAOFKBGASW-UHFFFAOYSA-N	O=C(O)CO	530	TRUE	TRUE	FALSE		FALSE	FALSE	null	null	100	null	null	null	null	4.03	CD3	75.00877:113461 76.01212:0 77.01548:0		839452	1409334	2382240	1979819	470162	1896777	1107957	700580	1155380	2097772	200594	322099	224659	1.04425e+06	696384
220	8.23	76.0287	Unknown	[M-H]-		0.05	FALSE	null	null	null	null	null	null	999	FALSE	FALSE	FALSE		FALSE	FALSE	null	null	null	null	null	null	null	19.14	QC_R1	76.02866:109826 77.03201:0 78.03537:0		1338508	899194	1204164	1469191	874895	1727076	1528588	1542948	1499179	1312478	1284590	1235202	1602605	1.32715e+06	228236
221	1.435	76.9698	Unknown	[M-H]-		0.2	TRUE	null	null	null	null	null	null	999	FALSE	FALSE	FALSE		FALSE	FALSE	null	null	null	null	null	null	null	11.85	CD1	76.96985:773550 77.9732:20240 78.97656:53221	50.71812:1863 59.96757:2646 63.61327:1610 75.96207:8935 76.96979:132754	13587583	13264589	13191647	10403784	3455891	4787180	10183852	3426772	11254590	10944888	11329778	12201684	9539421	8.74255e+06	4.22896e+06
222	8.252	76.9699	Unknown	[M-H2O-H]-	adduct linked to 550_[M-H2O-H]-; found in higher mz's MsMs_550	0.95	FALSE	null	null	null	null	null	null	999	FALSE	FALSE	FALSE		FALSE	FALSE	null	null	null	null	null	null	null	4.35	CD4	76.96987:286030 77.97322:24035 78.97658:92237		7000178	3976210	5401004	7881280	5534428	5605927	6304077	5761356	4554613	4437026	4476515	5986600	4454850	5.33818e+06	1.19898e+06
223	9.327	76.9699	Unknown	[M-H]-		0.05	FALSE	null	null	null	null	null	null	999	FALSE	FALSE	FALSE		FALSE	FALSE	null	null	null	null	null	null	null	4.38	CV3	76.96987:172123 77.97322:0 78.97658:337904		3487448	1285397	1816825	1469158	1507477	3843013	3169881	1397514	1533240	1394928	2598606	4151007	3235220	2.62199e+06	1.1384e+06
224	1.517	76.9699	Unknown	[M-H]-		0.05	FALSE	null	null	null	null	null	null	999	FALSE	FALSE	FALSE		FALSE	FALSE	null	null	null	null	null	null	null	14.17	CD3	76.96988:694662 77.97323:27157 78.97659:23264		2379708	4373986	14036768	2386518	3931926	2171719	2201024	1748116	2896037	1810120	1798450	1815366	2018053	3.2262e+06	2.66574e+06
225	17.093	76.9699	Unknown	[M-H]-		0.1	TRUE	null	null	null	null	null	null	999	FALSE	FALSE	FALSE		FALSE	FALSE	null	null	null	null	null	null	null	6.8	CD5	76.96995:670971 77.9733:62398 78.97666:384519	50.38674:1669 59.50229:1796 74.4224:1803 75.9621:4438 76.96986:69919	18796204	5681505	4746842	5104304	15167166	3932530	4998922	4694487	5226732	4783384	4808224	4884880	14039957	8.17718e+06	5.34509e+06
226	0.599	76.9699	Unknown	[M-H]-		0.05	TRUE	null	null	null	null	null	null	999	FALSE	FALSE	FALSE		FALSE	FALSE	null	null	null	null	null	null	null	41.64	CV2	76.96991:1744510 77.97326:104737 78.97662:57197	59.96709:3866 72.99719:1841 75.96206:16251 76.9698:254436	37724984	30770728	10664139	11326183	11089539	11835490	34060408	33519262	30406662	13010348	33575548	10108563	10539736	2.2779e+07	1.22582e+07
227	0.35	76.9699	Unknown	[M-H]-		0.15	TRUE	null	null	null	null	null	null	999	FALSE	FALSE	FALSE		FALSE	FALSE	null	null	null	null	null	null	null	1.42	CD3	76.96992:1821644 77.97327:113807 78.97663:132134	57.51276:1732 58.6117:1677 59.96709:4234 72.0354:1782 75.96204:14597 76.96981:259678	11241664	3785191	21178278	6243134	11637783	4939580	4305967	4656426	4897836	21706090	41148236	16427747	8364586	1.52876e+07	1.17598e+07
228	1.723	76.9699	Unknown	[M-H2O-H]-	adduct linked to 545_[M-H]-	0.9	TRUE	null	null	null	null	null	null	999	FALSE	FALSE	FALSE		FALSE	FALSE	null	null	null	null	null	null	null	15.04	CD1	76.97004:921700 77.97339:51517 78.97675:24868	59.96707:3335 70.74557:1903 75.96175:10390 76.96979:171286	29682054	31714628	23255390	30832122	36350420	34116948	32305978	21909270	31426084	36603628	32081722	34205108	37925728	3.22508e+07	4.87192e+06
229	17.41	76.9699	Unknown	[M-H]-		0.2	TRUE	null	null	null	null	null	null	999	FALSE	FALSE	FALSE		FALSE	FALSE	null	null	null	null	null	null	null	5.38	CD3	76.96992:781306 77.97327:69728 78.97663:172190	53.28587:1885 55.81786:1752 75.96206:5520 76.96982:107242	4850308	5409824	20817882	2069378	2296187	3335408	8547146	5564622	2543684	7289578	2063942	29681682	10135478	9.87698e+06	9.39649e+06
230	5.388	76.9699	Unknown	[M-H2O-H]-	similar chromatogram in higher mz_738; similar chromatogram in higher mz_3226; adduct linked to 546_[M-H]-; found in higher mz's MsMs_546; similar chromatogram in higher mz_2862; similar chromatogram in higher mz_3205; similar chromatogram in higher mz_4758; similar chromatogram in higher mz_5627	0.45	FALSE	null	null	null	null	null	null	999	FALSE	FALSE	FALSE		FALSE	FALSE	null	null	null	null	null	null	null	3.49	CN3	76.96992:143646 77.97327:0 78.97663:133098		1164880	958358	1297317	1302489	686303	1067536	1040058	1470050	1380958	1169797	1033720	1247914	1241253	1.17811e+06	182884
231	0.429	76.9699	Unknown	[M-H]-		0.2	TRUE	null	null	null	null	null	null	999	FALSE	FALSE	FALSE		FALSE	FALSE	null	null	null	null	null	null	null	11.28	CN3	76.96992:1857694 77.97327:109828 78.97663:83369	59.96709:2632 75.96214:15668 76.96981:263698	20702454	20367978	4504020	7048519	42177004	48358768	21864826	25152560	20073478	4892411	23154568	4986474	4654599	2.11175e+07	1.76036e+07
232	1.392	76.9699	Unknown	[M-H]-		0.45	TRUE	null	null	null	null	null	null	999	FALSE	FALSE	FALSE		FALSE	FALSE	null	null	null	null	null	null	null	11.95	CD5	76.96992:755120 77.97327:35955 78.97663:41177	54.56056:1555 59.96713:2011 71.29238:1749 75.96201:8420 76.96986:122191	13188146	9879730	5699990	10403784	10150682	12346683	9556952	9751245	11778166	10944888	11329777	12201684	10194274	1.02555e+07	1.85674e+06
233	17.194	76.9699	Unknown	[M-H]-		0.05	TRUE	null	null	null	null	null	null	999	FALSE	FALSE	FALSE		FALSE	FALSE	null	null	null	null	null	null	null	7.17	CN3	76.96992:692298 77.97327:61741 78.97663:353927	75.96206:4650 76.9698:77853 77.40074:1627	2025809	4760620	23875684	4794132	2243112	5035170	23427604	24348672	5691404	4598100	18281252	4870174	3892661	8.62042e+06	8.03787e+06
234	0.52	76.9699	Unknown	[M-H]-		0.1	TRUE	null	null	null	null	null	null	999	FALSE	FALSE	FALSE		FALSE	FALSE	null	null	null	null	null	null	null	38.64	CD4	76.96993:1895319 77.97328:110203 78.97664:100265	59.96711:4272 66.68063:1706 69.6297:1684 75.96198:15750 76.96983:258514	5336119	7357082	44645644	54543016	11996230	53513644	4922098	7984938	5179493	47272896	7941887	41507384	48606768	2.35805e+07	2.01801e+07
235	17.53	76.9699	Unknown	[M-H]-		0.05	TRUE	null	null	null	null	null	null	999	FALSE	FALSE	FALSE		FALSE	FALSE	null	null	null	null	null	null	null	1.69	CV3	76.96993:790838 77.97328:67092 78.97664:97372	62.28119:1752 70.31514:1844 75.96207:6337 76.96983:91572	2912330	2562193	5073914	14113430	7293274	2478197	10389358	17915634	5392214	1866028	6030056	10694925	4609216	7.0615e+06	4.43502e+06
236	17.316	76.9699	Unknown	[M-H]-		0.05	TRUE	null	null	null	null	null	null	999	FALSE	FALSE	FALSE		FALSE	FALSE	null	null	null	null	null	null	null	9.67	CD4	76.96993:749053 77.97328:29833 78.97664:195460	59.96712:2044 65.96976:1985 75.80597:1736 75.96209:5207 76.96984:97419	5495183	5726116	4632728	29135832	8531735	14594528	4377926	2256684	31926964	25581484	10487453	5636472	2020546	9.70901e+06	8.83629e+06
237	2.911	76.9699	Unknown	[M-H]-		0.4	FALSE	null	null	null	null	null	null	999	FALSE	FALSE	FALSE		FALSE	FALSE	null	null	null	null	null	null	null	4.49	CD5	76.96993:186979 77.97328:0 78.97664:0		2141221	3362718	3191599	3476282	3063804	2902887	2632658	2939358	2508137	2821826	2688310	2126905	3227436	2.87336e+06	355105
238	17.252	76.97	Unknown	[M-H]-		0.1	TRUE	null	null	null	null	null	null	999	FALSE	FALSE	FALSE		FALSE	FALSE	null	null	null	null	null	null	null	4.88	CV4	76.96996:722621 77.97331:43999 78.97667:267522	50.06044:1675 59.96712:1918 62.02714:1730 64.15377:1689 75.9621:6750 76.96985:93587	5174629	4832950	20131986	5583508	2664328	5242950	1789690	3068364	5205764	5422082	3231157	5209340	8943696	6.40919e+06	5.30451e+06
239	2.183	76.97	Unknown	[M-H]-		0.05	FALSE	null	null	null	null	null	null	999	FALSE	FALSE	FALSE		FALSE	FALSE	null	null	null	null	null	null	null	6.43	CN3	76.97002:401435 77.97337:0 78.97673:0		2420477	3256736	10953608	3160764	3642882	3392396	3163484	10574254	2768441	3517834	3177718	2880941	3597513	4.54866e+06	2.92588e+06
240	18.842	77.9694	Unknown	[M-H]-		0.15	FALSE	null	null	null	null	null	null	999	FALSE	FALSE	FALSE		FALSE	FALSE	null	null	null	null	null	null	null	4.41	CV5	77.96936:162115 78.97271:223168 79.97607:26264		2137392	581031	395722	887789	3014213	2839134	873380	1116516	2876847	337763	2111199	2920726	357347	1.33117e+06	987223
241	18.928	77.9694	Unknown	[M-H]-		0.05	FALSE	null	null	null	null	null	null	999	FALSE	FALSE	FALSE		FALSE	FALSE	null	null	null	null	null	null	null	19.33	CV3	77.96944:169903 78.97279:203480 79.97615:0		652956	1837633	847287	2052843	450832	656695	2141993	1071634	387909	1135118	472944	732195	1464850	1.36675e+06	1.04853e+06
242	18.712	77.9695	Unknown	[M-H]-		0.2	FALSE	null	null	null	null	null	null	999	FALSE	FALSE	FALSE		FALSE	FALSE	null	null	null	null	null	null	null	9.76	QC_R4	77.96953:142143 78.97288:201713 79.97624:0		2758742	3173784	766833	2461602	938700	780567	331289	308677	851898	1929751	725638	872578	672694	1.49779e+06	977889
243	18.78	77.9695	Unknown	[M-H]-		0.4	FALSE	null	null	null	null	null	null	999	FALSE	FALSE	FALSE		FALSE	FALSE	null	null	null	null	null	null	null	13.03	CN4	77.96954:151980 78.97289:101745 79.97625:24039		613685	3229759	3358104	530009	958381	3660658	504754	666274	2876847	1929751	830884	3505670	1612538	1.64103e+06	1.21327e+06
244	18.625	77.9695	Unknown	[M-H]-		0.1	FALSE	null	null	null	null	null	null	999	FALSE	FALSE	FALSE		FALSE	FALSE	null	null	null	null	null	null	null	11.49	CN3	77.96954:132434 78.97289:148276 79.97625:21755		771107	729065	635771	757735	574527	631895	2612463	2671485	1638135	651462	266173	702214	1489942	1.00935e+06	689591
245	10.199	78.7835	Unknown	[M-H]-	ion correlated with 246; ion correlated with 258; similar chromatogram in higher mz_5756; similar chromatogram in higher mz_250; similar chromatogram in higher mz_258; similar chromatogram in higher mz_793; similar chromatogram in higher mz_801; similar chromatogram in higher mz_816; similar chromatogram in higher mz_2468; similar chromatogram in higher mz_3269; similar chromatogram in higher mz_…	0.45	FALSE	null	null	null	null	null	null	999	FALSE	FALSE	FALSE		FALSE	FALSE	null	null	null	null	null	null	null	19.16	CV3	78.78345:157442 79.7868:0 80.79016:0		843812	477893	1061918	1431978	1050662	1047041	1161376	1632663	1131591	1558166	1131425	1238102	1277485	1.09716e+06	333812
246	10.157	78.7835	Unknown	[M-H]-	ion correlated with 257; ion correlated with 258; ion correlated with 245; similar chromatogram in higher mz_2468; similar chromatogram in higher mz_6108	0.5	FALSE	null	null	null	null	null	null	999	FALSE	FALSE	FALSE		FALSE	FALSE	null	null	null	null	null	null	null	22.43	CN3	78.78348:153692 79.78683:0 80.79019:0		843812	477893	1061918	1431978	1050662	1047041	1331428	1632663	1292618	1558166	1131425	1238102	1277485	1.1055e+06	381536
247	1.558	78.9189	Unknown	[M-H]-	similar chromatogram in higher mz_285; similar chromatogram in higher mz_1557; similar chromatogram in higher mz_1586; similar chromatogram in higher mz_2128; similar chromatogram in higher mz_4458	0.65	FALSE	null	null	null	null	null	null	999	FALSE	FALSE	FALSE		FALSE	FALSE	null	null	null	null	null	null	null	28431.3	CN2	78.91892:7777120 79.92227:0 80.92563:10266127		43026340	36868260	51162464	65151328	58540768	71658560	97817256	72936472	54140912	84244568	60361332	60535948	63243812	6.32026e+07	1.61275e+07
248	5.382	78.9588	Unknown	[M-H]-		0.05	FALSE	null	null	null	null	null	null	999	FALSE	FALSE	FALSE		FALSE	FALSE	null	null	null	null	null	null	null	3156.34	CD1	78.95885:157817 79.9622:0 80.96556:0		1620184	1189905	1278308	3117516	875989	1252763	1595946	1441933	1310196	1010553	1370034	1081201	1225455	1.2389e+06	543911
249	9.372	78.9589	Unknown	[M-H]-		0.2	FALSE	null	null	null	null	null	null	999	FALSE	FALSE	FALSE		FALSE	FALSE	null	null	null	null	null	null	null	6100.48	QC_R0	78.95889:423074 79.96224:0 80.9656:50490		8621173	7658522	6324414	9899137	5721447	9812411	6900796	10349568	8390850	6802375	10396689	8568913	6564831	7.55934e+06	1.61524e+06
250	10.18	78.959	Unknown	[M-H]-	found in higher mz's MsMs_6063; found in higher mz's MsMs_5719; found in higher mz's MsMs_2468; found in higher mz's MsMs_4991; found in higher mz's MsMs_5756; similar chromatogram in higher mz_5945; similar chromatogram in higher mz_4401; similar chromatogram in higher mz_5330	1	FALSE	null	null	null	null	null	null	999	FALSE	FALSE	FALSE		FALSE	FALSE	null	null	null	null	null	null	null	106687	CN3	78.95902:49099012 79.96237:106893 80.96573:511890		417914208	332621664	532043168	569211136	412093312	504511168	501338720	649871040	506447904	532801152	482586080	454979648	500734336	4.90275e+08	6.59934e+07
251	11.681	78.959	Unknown	[M-H]-	ion correlated with 255	0.15	TRUE	null	null	null	null	null	null	999	FALSE	FALSE	FALSE		FALSE	FALSE	null	null	null	null	null	null	null	84568.5	CD1	78.95903:13435276 79.96238:110609 80.96574:163898	53.33013:1836 62.8881:1490 63.76659:1605 78.91899:2631 78.95889:196265	565540416	528051456	123359088	448043776	559359744	476593664	465417792	473198176	455845024	449399328	846559936	440008224	111663056	4.66364e+08	2.30909e+08
252	10.686	78.959	Unknown	[M-H]-	found in higher mz's MsMs_2201; found in higher mz's MsMs_2237; found in higher mz's MsMs_5677; found in higher mz's MsMs_5749; found in higher mz's MsMs_4469	0.55	TRUE	null	null	null	null	null	null	999	FALSE	FALSE	FALSE		FALSE	FALSE	null	null	null	null	null	null	null	12959.8	CD2	78.95903:2499805 79.96238:236099 80.96574:75792	51.94464:1596 58.31084:1746 58.3802:1676 58.71443:1816 64.84435:1637 76.73618:1648 78.91901:4076 78.9589:249586	41705140	44403372	47551104	52231824	48291424	69740520	73645096	64288388	57262452	53497912	53804028	54333288	56144776	5.54847e+07	8.38763e+06
253	15.872	78.959	Unknown	[M-H2O-H]-	adduct linked to 585_[M-H]-	0.45	FALSE	null	null	null	null	null	null	999	FALSE	FALSE	FALSE		FALSE	FALSE	null	null	null	null	null	null	null	12805.4	QC_R0	78.95903:3190402 79.96238:27820 80.96574:88816		126995664	106838336	176722000	175794704	68307184	211897104	184470688	20772836	166332032	43175640	231477344	141747312	103215440	1.3028e+08	5.55636e+07
254	11.448	78.959	Unknown	[M-H2O-H]-	adduct linked to 581_[M-H]-; found in higher mz's MsMs_4573; found in higher mz's MsMs_2944; found in higher mz's MsMs_2464	0.7	TRUE	null	null	null	null	null	null	999	FALSE	FALSE	FALSE		FALSE	FALSE	null	null	null	null	null	null	null	46438.5	CD4	78.95906:17294862 79.96241:271096 80.96577:153140	51.39645:1583 55.16954:1672 57.32782:1579 62.96424:2360 78.78375:1695 78.95894:503003	84643456	88722600	317682912	327451616	99259080	351771808	319190464	398941728	337560160	371657440	335898304	302918080	341033984	2.96446e+08	1.0927e+08
255	11.648	78.9591	Unknown	[M-H]-	ion correlated with 251	0.4	FALSE	null	null	null	null	null	null	999	FALSE	FALSE	FALSE		FALSE	FALSE	null	null	null	null	null	null	null	16883.3	CN3	78.95905:18724212 79.9624:167460 80.96576:192209		565540416	528051488	417292512	448043776	559359744	476593664	465417792	473198208	455845024	449399328	709437952	440008224	512461728	540417240	1.3267e+08
256	12.206	78.9591	Unknown	[M-H]-		0.15	FALSE	null	null	null	null	null	null	999	FALSE	FALSE	FALSE		FALSE	FALSE	null	null	null	null	null	null	null	42256.9	CN4	78.95907:10575504 79.96242:73401 80.96578:182849		568896640	561990272	533175968	626304320	568535232	87109984	823987648	88057416	690568384	772976704	74108352	608318016	494568800	4.58262e+08	3.04208e+08
257	10.157	79.135	Unknown	[M-H]-	ion correlated with 246; ion correlated with 258; similar chromatogram in higher mz_4124; similar chromatogram in higher mz_6076; similar chromatogram in higher mz_794; similar chromatogram in higher mz_816; similar chromatogram in higher mz_6450; similar chromatogram in higher mz_4112; similar chromatogram in higher mz_6528	0.5	FALSE	null	null	null	null	null	null	999	FALSE	FALSE	FALSE		FALSE	FALSE	null	null	null	null	null	null	null	24.96	CN3	79.13499:144954 80.13834:0 81.1417:0		829283	438727	1062936	1460558	1077721	973259	1148423	1545297	1165206	1451047	1052079	1214563	1180742	1.05586e+06	356111
258	10.196	79.135	Unknown	[M-H]-	ion correlated with 246; ion correlated with 257; ion correlated with 245	0.45	FALSE	null	null	null	null	null	null	999	FALSE	FALSE	FALSE		FALSE	FALSE	null	null	null	null	null	null	null	18.41	CV3	79.135:147016 80.13835:0 81.14171:0		829283	438727	1062936	1460558	1077721	973259	1079156	1545297	1015551	1451047	1052079	1214563	1180742	1.08607e+06	280012
259	11.53	79.1352	Unknown	[M-H]-		0.25	FALSE	null	null	null	null	null	null	999	FALSE	FALSE	FALSE		FALSE	FALSE	null	null	null	null	null	null	null	6.59	CD3	79.13522:48756 80.13857:0 81.14193:0		202998	123762	777508	744042	473882	67935	387753	203901	114535	201458	387538	216904	169929	335430	265948
260	17.994	79.5091	Unknown	[M-H]-		0.05	FALSE	null	null	null	null	null	null	999	FALSE	FALSE	FALSE		FALSE	FALSE	null	null	null	null	null	null	null	1.53	QC_R2	79.50909:4961 80.51244:0 81.5158:0		0	0	0	0	0	0	0	0	25788	0	0	0	0	2708.25	8346.39
261	11.799	79.9572	Unknown	[M-H]-		0.05	FALSE	null	null	null	null	null	null	999	FALSE	FALSE	FALSE		FALSE	FALSE	null	null	null	null	null	null	null	5.23	QC_R0	79.95719:161336 80.96054:246428 81.9639:0		324490	1525367	1706507	1241266	620093	4044583	1627908	1918722	4120001	3532168	3617310	1449088	3056253	2.24764e+06	1.39875e+06
262	6.238	79.9572	Unknown	[M-H]-		0.9	FALSE	null	null	null	null	null	null	999	FALSE	FALSE	FALSE		FALSE	FALSE	null	null	null	null	null	null	null	37.52	CN2	79.95721:894854 80.96056:27008 81.96392:52263		9353019	8025386	10430870	11266955	9815095	12480575	14037920	11858787	10595470	6218536	10929584	11856373	12103287	1.10949e+07	1.99924e+06
263	3.296	79.9572	Unknown	[M-H]-	similar chromatogram in higher mz_1574; similar chromatogram in higher mz_3537; similar chromatogram in higher mz_1685	1	FALSE	null	null	null	null	null	null	999	FALSE	FALSE	FALSE		FALSE	FALSE	null	null	null	null	null	null	null	10.51	CN3	79.95724:342307 80.96059:0 81.96395:63179		1484681	808185	1674812	2320751	1831324	2065703	2444016	3049165	2131777	2138954	2036297	1550590	2101852	2.01479e+06	453452
264	2.546	79.9573	Unknown	[M-H]-	ion correlated with 5687; similar chromatogram in higher mz_5247; similar chromatogram in higher mz_5687; similar chromatogram in higher mz_790; similar chromatogram in higher mz_1577; similar chromatogram in higher mz_1823; similar chromatogram in higher mz_3026; similar chromatogram in higher mz_3970; similar chromatogram in higher mz_6278; similar chromatogram in higher mz_6478	0.35	FALSE	null	null	null	null	null	null	999	FALSE	FALSE	FALSE		FALSE	FALSE	null	null	null	null	null	null	null	4.76	CN3	79.95725:247114 80.9606:0 81.96396:0		820583	1208686	807835	619223	618788	573632	834474	3797066	366915	618186	561603	1155502	1111282	1.12425e+06	862080
265	10.624	79.9573	Unknown	[M-H]-	similar chromatogram in higher mz_579; similar chromatogram in higher mz_616; similar chromatogram in higher mz_4116; similar chromatogram in higher mz_573; similar chromatogram in higher mz_591; similar chromatogram in higher mz_2342; similar chromatogram in higher mz_2863; similar chromatogram in higher mz_4988; similar chromatogram in higher mz_4109; similar chromatogram in higher mz_3766	0.75	FALSE	null	null	null	null	null	null	999	FALSE	FALSE	FALSE		FALSE	FALSE	null	null	null	null	null	null	null	11.14	CV3	79.95727:450516 80.96062:58043 81.96398:0		4830533	4376993	4753524	5126896	5385707	4518629	4611799	4807444	4732666	4527714	4978200	4332598	4664576	4.74835e+06	291683
266	11.56	79.9573	Unknown	[M-H]-		0.1	FALSE	null	null	null	null	null	null	999	FALSE	FALSE	FALSE		FALSE	FALSE	null	null	null	null	null	null	null	5.41	QC_R1	79.9573:205520 80.96065:154996 81.96401:0		3866559	3056620	1387404	1622892	1108938	1624661	1551511	1469345	5435850	1623617	1309874	5629624	1681795	2.57456e+06	1.72187e+06
267	6.031	79.9573	Unknown	[M-H]-		0.4	FALSE	null	null	null	null	null	null	999	FALSE	FALSE	FALSE		FALSE	FALSE	null	null	null	null	null	null	null	27.14	CN5	79.95731:881820 80.96066:24205 81.96402:49250		7441430	4975816	5614698	10357460	6889721	10373058	9940090	8889432	10146269	22136928	8740053	9181507	9674758	9.39847e+06	3.38296e+06
268	11.522	79.9573	Unknown	[M-H]-		0.35	FALSE	null	null	null	null	null	null	999	FALSE	FALSE	FALSE		FALSE	FALSE	null	null	null	null	null	null	null	6.67	CV2	79.95733:247085 80.96068:214510 81.96404:0		3863384	1152763	1537428	1944995	5294326	1684979	5772604	1954954	5435850	2016479	2539466	5629624	1729973	3.2347e+06	1.81622e+06
269	0.757	79.9577	Unknown	[M-H]-	ion correlated with 582; ion correlated with 4373; ion correlated with 4395; ion correlated with 6407; ion correlated with 5761	0.65	FALSE	null	null	null	null	null	null	999	FALSE	FALSE	FALSE		FALSE	FALSE	null	null	null	null	null	null	null	10.56	CV1	79.95767:1076743 80.96102:0 81.96438:0		739514	1139518	505726	756289	408038	5683191	1347190	1323618	810069	3541891	2360395	2654575	2983064	2.58091e+06	3.0185e+06
270	18.619	80.0116	Unknown	[M-H]-		0.2	FALSE	null	null	null	null	null	null	999	FALSE	FALSE	FALSE		FALSE	FALSE	null	null	null	null	null	null	null	4.56	CD1	80.01158:196527 81.01493:0 82.01829:179348		2342745	701823	685408	1116504	2579414	1061132	1248896	3658488	1095574	4658125	1112880	3588172	3057453	2.10818e+06	1.23464e+06
271	18.853	80.0116	Unknown	[M-H]-		0.3	FALSE	null	null	null	null	null	null	999	FALSE	FALSE	FALSE		FALSE	FALSE	null	null	null	null	null	null	null	2.01	CD2	80.0116:235764 81.01495:0 82.01831:148127		1869495	4729623	4604692	2210067	1734618	2046301	1288640	3499812	1371629	2022561	441051	1459389	545268	2.07044e+06	1.24549e+06
272	18.945	80.0116	Unknown	[M-H]-		0.1	FALSE	null	null	null	null	null	null	999	FALSE	FALSE	FALSE		FALSE	FALSE	null	null	null	null	null	null	null	3.01	QC_R1	80.01161:226513 81.01496:0 82.01832:153767		1445522	838307	792674	839006	773774	751802	470028	869091	841129	726350	1240032	3403310	1837471	1.20061e+06	745027
273	0.328	80.0116	Unknown	[M-H]-		0.1	FALSE	null	null	null	null	null	null	999	FALSE	FALSE	FALSE		FALSE	FALSE	null	null	null	null	null	null	null	3.21	CD3	80.01163:165372 81.01498:0 82.01834:117748		478532	1158389	2030346	898132	1175048	341824	3687288	825393	462259	370090	804450	313984	1600030	1.03907e+06	785086
274	0.656	80.0116	Unknown	[M-H]-		0.15	FALSE	null	null	null	null	null	null	999	FALSE	FALSE	FALSE		FALSE	FALSE	null	null	null	null	null	null	null	10.78	CN5	80.01163:150601 81.01498:0 82.01834:67520		1357342	843616	736143	759458	762148	1542802	703885	857540	1788894	2104821	718127	716566	850708	1.25904e+06	765621
275	0.584	80.0116	Unknown	[M-H]-		0.35	FALSE	null	null	null	null	null	null	999	FALSE	FALSE	FALSE		FALSE	FALSE	null	null	null	null	null	null	null	10.3	CN3	80.01163:145960 81.01498:0 82.01834:83649		491786	1864007	805832	2619658	774317	344294	1939847	2526793	1788894	395412	2848385	1978554	2645946	1.57523e+06	928170
276	7.255	80.0116	Unknown	[M-H]-		0.05	FALSE	null	null	null	null	null	null	999	FALSE	FALSE	FALSE		FALSE	FALSE	null	null	null	null	null	null	null	9.47	CN4	80.01163:106131 81.01498:0 82.01834:145248		3090564	2677954	859495	1013395	767001	2543502	854608	1030261	2652047	894857	1084443	2635134	839785	1.48391e+06	869778
277	18.521	80.0116	Unknown	[M-H]-		0.05	FALSE	null	null	null	null	null	null	999	FALSE	FALSE	FALSE		FALSE	FALSE	null	null	null	null	null	null	null	7.3	CD2	80.01164:149933 81.01499:0 82.01835:138866		520021	2596305	1898887	1118793	2579414	945853	870787	893461	936413	1077110	908292	921000	946348	1.14513e+06	551901
278	18.693	80.0117	Unknown	[M-H]-		0.2	FALSE	null	null	null	null	null	null	999	FALSE	FALSE	FALSE		FALSE	FALSE	null	null	null	null	null	null	null	3.53	CD5	80.01165:225282 81.015:0 82.01836:174255		457760	1349124	1227308	4499504	2820591	4316418	1231419	482851	1144794	4658125	5581048	3588172	718567	2.1511e+06	1.69901e+06
279	7.336	80.0117	Unknown	[M-H]-		0.9	FALSE	null	null	null	null	null	null	999	FALSE	FALSE	FALSE		FALSE	FALSE	null	null	null	null	null	null	null	6.83	CV3	80.01165:132068 81.015:0 82.01836:98825		3090564	2677954	2637995	2873460	2219545	2543502	2825461	3198594	2652047	2588904	2931262	2635134	2719186	2.69413e+06	525424
280	0.489	80.0117	Unknown	[M-H]-	ion correlated with 281	0.1	FALSE	null	null	null	null	null	null	999	FALSE	FALSE	FALSE		FALSE	FALSE	null	null	null	null	null	null	null	14.42	CD5	80.01166:148392 81.01501:0 82.01837:98171		1344294	1098038	2722723	604240	3304667	1977184	389886	1089719	2185017	1726646	826660	1661566	432764	1.35952e+06	854709
281	0.444	80.0117	Unknown	[M-H]-	ion correlated with 280	0.15	FALSE	null	null	null	null	null	null	999	FALSE	FALSE	FALSE		FALSE	FALSE	null	null	null	null	null	null	null	2.33	CN4	80.01167:152509 81.01502:0 82.01838:66043		603120	1098038	2400021	564954	2527717	1977184	354197	1089719	2185017	1726646	499300	1661566	376187	1.27624e+06	757682
282	7.297	80.0117	Unknown	[M-H]-		0.2	FALSE	null	null	null	null	null	null	999	FALSE	FALSE	FALSE		FALSE	FALSE	null	null	null	null	null	null	null	4.98	CV2	80.0117:117665 81.01505:0 82.01841:105995		3090564	2677954	1049990	2873460	2219545	2543502	2825461	1116041	2652047	1360682	2931262	2635134	969720	2.23686e+06	834352
283	18.782	80.0117	Unknown	[M-H]-		0.25	FALSE	null	null	null	null	null	null	999	FALSE	FALSE	FALSE		FALSE	FALSE	null	null	null	null	null	null	null	4.45	QC_R0	80.01173:233844 81.01508:0 82.01844:147286		1043733	1406399	4604692	558790	865160	530296	6837416	1500683	6551105	603034	5581048	1368119	2424368	2.82874e+06	2.13582e+06
284	0.262	80.0118	Unknown	[M-H]-		0.05	FALSE	null	null	null	null	null	null	999	FALSE	FALSE	FALSE		FALSE	FALSE	null	null	null	null	null	null	null	2.53	QC_R0	80.01175:144579 81.0151:0 82.01846:76279		2412770	454939	799190	3024291	414139	635692	1132827	468081	1437037	810104	2102576	402584	412545	1.13459e+06	877934
285	1.555	80.9167	Unknown	[M-H]-	similar chromatogram in higher mz_1557	1	FALSE	null	null	null	null	null	null	999	FALSE	FALSE	FALSE		FALSE	FALSE	null	null	null	null	null	null	null	184.59	CN2	80.91675:9042489 81.9201:0 82.92346:0		50640764	43957428	60897668	75860608	68284224	83154600	113446504	84988864	62458764	98058384	70688552	70055488	75296040	7.35486e+07	1.82069e+07
286	10.177	80.9631	Unknown	[M-H]-		1	FALSE	null	null	null	null	null	null	999	FALSE	FALSE	FALSE		FALSE	FALSE	null	null	null	null	null	null	null	8.05	CN3	80.96308:321559 81.96643:0 82.96979:178885		3633068	3033434	3982360	4251437	3969688	4168033	3821196	4789644	3950184	3918580	4049824	3703514	4011163	3.93123e+06	362669
287	11.594	80.9633	Unknown	[M-H]-		0.05	FALSE	null	null	null	null	null	null	999	FALSE	FALSE	FALSE		FALSE	FALSE	null	null	null	null	null	null	null	4.34	CN1	80.96326:196442 81.96661:25969 82.96997:230805		715742	3625629	1745000	1679870	477766	5192086	1257009	699562	1226320	1505966	494733	537979	601161	1.32673e+06	1.17012e+06
288	11.751	80.9649	Unknown	[M-H]-		0.4	FALSE	null	null	null	null	null	null	999	FALSE	FALSE	FALSE		FALSE	FALSE	null	null	null	null	null	null	null	5.96	CD4	80.96491:512703 81.96826:22070 82.97162:197177		3617700	3613430	4142848	11641171	5127906	4449936	3369665	5976036	7551767	6559814	4731071	5297778	5216486	5.33198e+06	1.88956e+06
289	8.285	80.9651	Unknown	[M-H]-		0.05	FALSE	null	null	null	null	null	null	999	FALSE	FALSE	FALSE		FALSE	FALSE	null	null	null	null	null	null	null	2.55	QC_R2	80.96505:57235 81.9684:0 82.97176:763567		793378	602336	681882	1041582	712759	722775	791753	994028	888997	778336	968106	201385	759846	832852	202481
290	18.914	81.0456	Unknown	[M-H]-		0.15	FALSE	null	null	null	null	null	null	999	FALSE	FALSE	FALSE		FALSE	FALSE	null	null	null	null	null	null	null	5.1	QC_R2	81.04555:283737 82.0489:0 83.05226:0		2802672	3352834	2632402	1967756	2085738	1861066	3137056	956328	5364254	1700132	1159284	3114604	830596	2.52323e+06	1.44363e+06
291	18.033	81.0456	Unknown	[M-H]-		0.15	FALSE	null	null	null	null	null	null	999	FALSE	FALSE	FALSE		FALSE	FALSE	null	null	null	null	null	null	null	4.73	CV2	81.04559:173167 82.04894:0 83.0523:0		1865362	2556530	2484155	930746	785366	414966	316834	482023	3914494	2680456	639537	2128399	2892665	1.71894e+06	1.18131e+06
292	0.534	81.0456	Unknown	[M-H]-		0.1	FALSE	null	null	null	null	null	null	999	FALSE	FALSE	FALSE		FALSE	FALSE	null	null	null	null	null	null	null	18.65	CV1	81.04559:143452 82.04894:18833 83.0523:0		606827	2253122	2275460	362080	2490557	2124301	340693	1050514	2425363	1884338	2560840	387133	1738544	1.71254e+06	973725
293	18.535	81.0456	Unknown	[M-H]-		0.05	FALSE	null	null	null	null	null	null	999	FALSE	FALSE	FALSE		FALSE	FALSE	null	null	null	null	null	null	null	2.79	QC_R1	81.0456:219492 82.04895:0 83.05231:0		1461531	905344	2826437	1752108	923389	1568898	1550514	1450356	3711842	3033948	1526741	4521599	1523851	1.94957e+06	1.15155e+06
294	17.912	81.0456	Unknown	[M-H]-		0.1	FALSE	null	null	null	null	null	null	999	FALSE	FALSE	FALSE		FALSE	FALSE	null	null	null	null	null	null	null	2.42	CN3	81.0456:152068 82.04895:0 83.05231:0		2479766	761444	595588	565047	455574	1123378	1316792	1637901	1039094	861607	2864441	741025	990159	1.22693e+06	654800
295	17.861	81.0456	Unknown	[M-H]-		0.15	FALSE	null	null	null	null	null	null	999	FALSE	FALSE	FALSE		FALSE	FALSE	null	null	null	null	null	null	null	6.05	CV3	81.04561:158096 82.04896:0 83.05232:0		3652340	322235	2516565	388921	616519	370170	1316792	651673	1042800	444824	1014234	385079	914761	1.19462e+06	886792
296	0.193	81.0456	Unknown	[M-H]-		0.1	FALSE	null	null	null	null	null	null	999	FALSE	FALSE	FALSE		FALSE	FALSE	null	null	null	null	null	null	null	4.43	QC_R4	81.04562:172128 82.04897:0 83.05233:28346		2464790	2013634	739709	1179668	2327144	2036981	1405700	502092	338798	2278679	1010555	772179	1688635	1.56365e+06	847314
297	0.57	81.0456	Unknown	[M-H]-		0.2	FALSE	null	null	null	null	null	null	999	FALSE	FALSE	FALSE		FALSE	FALSE	null	null	null	null	null	null	null	14.01	CV5	81.04564:151108 82.04899:0 83.05235:0		404256	2253122	906543	2395066	2490557	2124301	1637198	893275	2425364	1721161	1917914	1666389	1738544	1.89092e+06	718536
298	0.453	81.0456	Unknown	[M-H]-		0.1	FALSE	null	null	null	null	null	null	999	FALSE	FALSE	FALSE		FALSE	FALSE	null	null	null	null	null	null	null	2.39	CN3	81.04565:163456 82.049:0 83.05236:24175		2043946	397771	419353	637622	440575	711660	1028576	4682944	1039963	1884338	782142	1393052	1935949	1.28835e+06	1.04246e+06
299	1.385	81.0456	Unknown	[M-H]-		0.05	FALSE	null	null	null	null	null	null	999	FALSE	FALSE	FALSE		FALSE	FALSE	null	null	null	null	null	null	null	10.18	QC_R2	81.04565:69077 82.049:0 83.05236:0		1184000	375432	361381	304162	624550	298151	328344	1184464	468050	408258	1071173	244133	870890	586658	323237
300	18.85	81.0456	Unknown	[M-H]-		0.1	FALSE	null	null	null	null	null	null	999	FALSE	FALSE	FALSE		FALSE	FALSE	null	null	null	null	null	null	null	8.07	CN4	81.04565:277591 82.049:0 83.05236:0		743007	1555544	2632402	1551914	798456	639824	3137056	9585730	5364254	642819	2078898	1351810	793319	2.46801e+06	2.11306e+06
301	18.701	81.0456	Unknown	[M-H]-		0.25	FALSE	null	null	null	null	null	null	999	FALSE	FALSE	FALSE		FALSE	FALSE	null	null	null	null	null	null	null	10.28	CD4	81.04565:273351 82.049:0 83.05236:0		658214	3757909	2990935	6330638	3829364	7815220	4890330	1557115	1531940	4369552	5808960	3070604	1061143	3.01721e+06	2.11712e+06
302	18.752	81.0457	Unknown	[M-H]-		0.1	FALSE	null	null	null	null	null	null	999	FALSE	FALSE	FALSE		FALSE	FALSE	null	null	null	null	null	null	null	1.44	CN5	81.04566:285943 82.04901:0 83.05237:0		2523219	663003	1049961	4467286	3829364	1424386	4598893	1772350	1767993	4369552	4151075	634441	3931992	2.31038e+06	1.41369e+06
303	18.47	81.0457	Unknown	[M-H]-		0.05	FALSE	null	null	null	null	null	null	999	FALSE	FALSE	FALSE		FALSE	FALSE	null	null	null	null	null	null	null	6.28	CD5	81.04568:220098 82.04903:0 83.05239:0		1531852	2835548	2826437	1419021	3821593	1326202	553493	1406676	1414358	1578286	1423833	1298758	1387840	1.82437e+06	915501
304	17.79	81.0457	Unknown	[M-H]-		0.3	FALSE	null	null	null	null	null	null	999	FALSE	FALSE	FALSE		FALSE	FALSE	null	null	null	null	null	null	null	11.79	CD5	81.04574:148899 82.04909:0 83.05245:0		951800	4222886	2516565	3821804	2857681	3639583	2647707	2997272	927536	1157348	489149	3987406	528452	2.03032e+06	1.46979e+06
305	0.381	81.0459	Unknown	[M-H]-		0.1	FALSE	null	null	null	null	null	null	999	FALSE	FALSE	FALSE		FALSE	FALSE	null	null	null	null	null	null	null	2.16	QC_R2	81.04585:153310 82.0492:0 83.05256:0		2043946	1088117	3360888	1557671	1407067	711660	1028576	1097319	361442	611731	569251	383673	657453	1.14219e+06	842274
306	6.241	81.9531	Unknown	[M-H]-		0.35	FALSE	null	null	null	null	null	null	999	FALSE	FALSE	FALSE		FALSE	FALSE	null	null	null	null	null	null	null	7.72	CV1	81.9531:40402 82.95645:27621 83.95981:0		232017	291787	419463	279389	82078	364045	456980	153342	511550	236044	369682	168072	235923	320639	127288
307	7.194	82.0037	Unknown	[M-H]-	similar chromatogram in higher mz_1601; similar chromatogram in higher mz_1274; similar chromatogram in higher mz_5272; similar chromatogram in higher mz_5739; similar chromatogram in higher mz_6249; similar chromatogram in higher mz_6326; similar chromatogram in higher mz_6489; similar chromatogram in higher mz_1584; similar chromatogram in higher mz_5597; similar chromatogram in higher mz_6172;…	1	FALSE	null	null	null	null	null	null	999	FALSE	FALSE	FALSE		FALSE	FALSE	null	null	null	null	null	null	null	16.55	CD3	82.00372:180081 83.00707:0 84.01043:0		1231208	1584434	2946030	1770189	2016381	1941437	1971384	2594425	1776697	1748578	1890285	1877632	2058423	1.96216e+06	364155
308	6.495	82.0296	Unknown	[M-H]-		0.15	FALSE	null	null	null	null	null	null	999	FALSE	FALSE	FALSE		FALSE	FALSE	null	null	null	null	null	null	null	4.16	CN5	82.02959:114150 83.03294:378193 84.0363:21082		1586755	1684558	1918998	1768809	1697904	1962926	1107808	1427706	1734081	2365961	1682454	2097783	1590264	1.74813e+06	422064
309	0.612	82.0296	Unknown	[M-H]-		0.15	FALSE	null	null	null	null	null	null	999	FALSE	FALSE	FALSE		FALSE	FALSE	null	null	null	null	null	null	null	3.57	CD4	82.02961:101195 83.03296:447464 84.03632:0		586086	462719	481256	973138	1513147	1672044	747855	219396	1464955	484807	314085	1208067	411706	869819	479514
310	17.651	82.0296	Unknown	[M-H]-		0.05	FALSE	null	null	null	null	null	null	999	FALSE	FALSE	FALSE		FALSE	FALSE	null	null	null	null	null	null	null	3.25	CV3	82.02963:141656 83.03298:186664 84.03634:0		875421	484319	1425273	875587	1255196	2495319	916833	937994	1097089	891826	752198	836358	380053	1.41721e+06	971700
311	17.57	82.0296	Unknown	[M-H]-		0.05	FALSE	null	null	null	null	null	null	999	FALSE	FALSE	FALSE		FALSE	FALSE	null	null	null	null	null	null	null	2.48	QC_R3	82.02963:132565 83.03298:187940 84.03634:0		971414	1398072	509216	833283	1255196	915637	943104	821561	948784	2155251	1303833	409740	1845625	1.07041e+06	481858
312	0.547	82.0296	Unknown	[M-H]-		0.1	FALSE	null	null	null	null	null	null	999	FALSE	FALSE	FALSE		FALSE	FALSE	null	null	null	null	null	null	null	4.47	QC_R4	82.02964:106115 83.03299:483320 84.03635:0		645667	576170	1000621	379994	227809	1643677	747855	494256	740661	645042	1851887	293731	538758	884485	647218
313	17.732	82.0297	Unknown	[M-H]-		0.05	FALSE	null	null	null	null	null	null	999	FALSE	FALSE	FALSE		FALSE	FALSE	null	null	null	null	null	null	null	6.97	CN4	82.02966:168450 83.03301:199207 84.03637:0		986534	957411	555206	954590	826161	581958	1102448	3741292	5588092	1047605	1963620	2353379	939754	1.67766e+06	1.25227e+06
314	1.307	82.0297	Unknown	[M-H]-		0.05	FALSE	null	null	null	null	null	null	999	FALSE	FALSE	FALSE		FALSE	FALSE	null	null	null	null	null	null	null	4.52	CV3	82.02966:98439 83.03301:70581 84.03637:0		782001	294879	1563448	804843	1581866	1658253	2007414	1841287	295052	2605604	1814342	705122	1538048	1.29239e+06	697691
315	18.042	82.0297	Unknown	[M-H]-		0.05	FALSE	null	null	null	null	null	null	999	FALSE	FALSE	FALSE		FALSE	FALSE	null	null	null	null	null	null	null	5.31	CD4	82.02967:196367 83.03302:182968 84.03638:0		433295	403731	437348	6057432	4194430	547099	625260	1251764	345662	2483786	3034345	3519037	4532022	1.90029e+06	1.72292e+06
316	18.29	82.0297	Unknown	[M-H]-		0.05	FALSE	null	null	null	null	null	null	999	FALSE	FALSE	FALSE		FALSE	FALSE	null	null	null	null	null	null	null	3.75	CN4	82.02968:201823 83.03303:199522 84.03639:0		966271	1270210	467980	786878	490071	439127	435843	5387078	5070130	1168683	2255216	2278716	3169117	1.82618e+06	1.45504e+06
317	8.629	82.0297	Unknown	[M-H]-	found in higher mz's MsMs_1282; found in higher mz's MsMs_786; similar chromatogram in higher mz_376; found in higher mz's MsMs_1725	1	FALSE	null	null	null	null	null	null	999	FALSE	FALSE	FALSE		FALSE	FALSE	null	null	null	null	null	null	null	7.42	CN2	82.02971:214997 83.03306:102333 84.03642:663173		3278079	3026332	3013623	3526673	2489539	3493694	4170280	3203298	3486036	3359409	3319169	2637986	3550846	3.30781e+06	458146
318	17.827	82.0297	Unknown	[M-H]-		0.1	FALSE	null	null	null	null	null	null	999	FALSE	FALSE	FALSE		FALSE	FALSE	null	null	null	null	null	null	null	4.07	QC_R4	82.02971:172232 83.03306:177035 84.03642:0		1112611	1015824	1104765	1009574	2253175	576041	1095276	638872	460496	2845936	505492	471756	1014727	1.26684e+06	1.09671e+06
319	0.497	82.0298	Unknown	[M-H]-		0.1	FALSE	null	null	null	null	null	null	999	FALSE	FALSE	FALSE		FALSE	FALSE	null	null	null	null	null	null	null	0.92	QC_R0	82.02976:104977 83.03311:433966 84.03647:0		2104890	1620893	416233	267578	577273	412889	265376	494256	537633	1910055	1851887	1104244	1406644	956679	582252
320	2.548	82.0298	Unknown	[M-H]-	found in higher mz's MsMs_3970; found in higher mz's MsMs_1823	1	FALSE	null	null	null	null	null	null	999	FALSE	FALSE	FALSE		FALSE	FALSE	null	null	null	null	null	null	null	14.14	CN3	82.02978:372102 83.03313:304015 84.03649:34884		8178984	7523738	7731937	9976496	6943594	8803228	8173362	8641425	8105182	9590391	8145823	8151590	7497198	7.92802e+06	963764
321	0.818	82.0298	Unknown	[M-H]-		0.05	FALSE	null	null	null	null	null	null	999	FALSE	FALSE	FALSE		FALSE	FALSE	null	null	null	null	null	null	null	7.65	CV4	82.02979:170149 83.03314:224604 84.0365:0		316332	487627	715191	343859	645904	418801	285776	431031	469311	565691	308968	317040	443023	492813	378278
322	17.929	82.0298	Unknown	[M-H]-		0.05	FALSE	null	null	null	null	null	null	999	FALSE	FALSE	FALSE		FALSE	FALSE	null	null	null	null	null	null	null	5.06	CN2	82.02984:185315 83.03319:194925 84.03655:0		6183711	3822126	3641853	1220321	402207	2835072	7176024	1163441	1998102	983431	1108235	904159	1256947	2.1556e+06	1.83607e+06
323	4.16	82.9539	Unknown	[M-H]-		0.05	FALSE	null	null	null	null	null	null	999	FALSE	FALSE	FALSE		FALSE	FALSE	null	null	null	null	null	null	null	1.64	CD4	82.95392:278402 83.95727:0 84.96063:120763		4789592	7185108	7072134	7599996	4619602	7669534	8450491	4475917	5099286	7209729	1803320	5044152	7751185	6.52039e+06	1.75874e+06
324	18.814	82.9539	Unknown	[M-H]-		0.05	FALSE	null	null	null	null	null	null	999	FALSE	FALSE	FALSE		FALSE	FALSE	null	null	null	null	null	null	null	0.58	CN3	82.95393:614776 83.95728:0 84.96064:195828		11375173	10580103	10343243	4028070	12457538	5711138	14755831	7772889	2661290	4431075	10499497	10906492	10435247	8.37178e+06	3.59355e+06
325	0.456	82.9539	Unknown	[M-H]-		0.1	FALSE	null	null	null	null	null	null	999	FALSE	FALSE	FALSE		FALSE	FALSE	null	null	null	null	null	null	null	3.29	CV3	82.95393:538828 83.95728:0 84.96064:184201		3659161	2049110	2884495	2570539	2024212	4794054	2922614	2816967	3035799	2208726	1386627	13107295	3366123	4.2193e+06	3.87937e+06
326	16.65	82.954	Unknown	[M-H]-		0.55	FALSE	null	null	null	null	null	null	999	FALSE	FALSE	FALSE		FALSE	FALSE	null	null	null	null	null	null	null	4.61	CD1	82.95395:1037790 83.9573:0 84.96066:363706		37352544	7390401	35250184	34749396	7101392	44811100	34190568	33407278	7039854	7424603	30016740	27330404	27764494	2.63289e+07	1.21863e+07
327	1.009	82.954	Unknown	[M-H]-		0.25	FALSE	null	null	null	null	null	null	999	FALSE	FALSE	FALSE		FALSE	FALSE	null	null	null	null	null	null	null	4.03	CV5	82.95396:1073170 83.95731:0 84.96067:1096960		5237623	7131218	10176496	8122289	4014153	4930546	4886701	3981144	2867584	3736359	5345768	4257246	6339022	5.8668e+06	2.68919e+06
328	18.967	82.954	Unknown	[M-H]-		0.05	FALSE	null	null	null	null	null	null	999	FALSE	FALSE	FALSE		FALSE	FALSE	null	null	null	null	null	null	null	3.31	CN5	82.95396:642786 83.95731:0 84.96067:227361		2778138	3904138	6557518	1835882	2829170	2593287	1574282	2306218	3204561	24649082	2344570	4761321	5328550	6.1201e+06	6.77134e+06
329	1.465	82.954	Unknown	[M-H]-		0.05	FALSE	null	null	null	null	null	null	999	FALSE	FALSE	FALSE		FALSE	FALSE	null	null	null	null	null	null	null	3.21	CN5	82.95396:429400 83.95731:0 84.96067:120110		8468075	8308410	5675313	6070194	5519259	1115918	3690412	6094458	6524868	7475974	5705069	6358027	7135401	6.02e+06	1.68486e+06
330	16.086	82.954	Unknown	[M-H]-		0.5	FALSE	null	null	null	null	null	null	999	FALSE	FALSE	FALSE		FALSE	FALSE	null	null	null	null	null	null	null	3.44	CN3	82.95396:998073 83.95731:0 84.96067:371725		17112044	2563987	8003604	15936474	22514602	24296404	19131092	25956706	2396405	7425368	21422658	6144944	24242576	1.73012e+07	7.93905e+06
331	9.087	82.954	Unknown	[M-H]-	ion correlated with 336	0.45	FALSE	null	null	null	null	null	null	999	FALSE	FALSE	FALSE		FALSE	FALSE	null	null	null	null	null	null	null	5.16	CV5	82.95396:790054 83.95731:0 84.96067:230438		18427072	20385868	20401012	17970748	18716258	19227424	20106130	19122548	20813344	20856426	19949668	19848044	18947680	1.98164e+07	827150
332	18.88	82.954	Unknown	[M-H]-		0.05	FALSE	null	null	null	null	null	null	999	FALSE	FALSE	FALSE		FALSE	FALSE	null	null	null	null	null	null	null	2.02	CD4	82.95396:650671 83.95731:0 84.96067:249317		3584510	2117908	2816946	22568278	1793619	1639922	21635406	1444176	1470192	23693054	4955428	1446446	2476147	5.82904e+06	7.3373e+06
333	16.596	82.954	Unknown	[M-H]-		0.25	FALSE	null	null	null	null	null	null	999	FALSE	FALSE	FALSE		FALSE	FALSE	null	null	null	null	null	null	null	4.1	CD2	82.95397:988453 83.95732:0 84.96068:318218		6494534	42115000	35250184	34749396	36482984	44811100	6405594	37652048	7654535	40386152	3343246	27330404	7266726	2.29576e+07	1.62227e+07
334	8.259	82.954	Unknown	[M-H]-		1	FALSE	null	null	null	null	null	null	999	FALSE	FALSE	FALSE		FALSE	FALSE	null	null	null	null	null	null	null	5.15	QC_R3	82.95398:802638 83.95733:0 84.96069:266198		17164362	15490616	14580607	15256436	14863737	15633359	15472117	14460290	15846918	15338449	15952546	14917738	15732610	1.54273e+07	673831
335	16.023	82.954	Unknown	[M-H]-		0.1	FALSE	null	null	null	null	null	null	999	FALSE	FALSE	FALSE		FALSE	FALSE	null	null	null	null	null	null	null	3.51	CN5	82.95399:943243 83.95734:0 84.9607:303589		17112044	17423758	5919199	6895976	6828989	5802804	5378740	25956706	15036161	21686804	5352521	6178694	6622998	1.12859e+07	6.92468e+06
336	9.055	82.954	Unknown	[M-H]-	ion correlated with 331	0.55	FALSE	null	null	null	null	null	null	999	FALSE	FALSE	FALSE		FALSE	FALSE	null	null	null	null	null	null	null	5.73	QC_R1	82.954:777956 83.95735:0 84.96071:239697		18427072	20385868	20401012	17970748	18716258	19223690	20106130	19122548	20813342	20856426	19949668	19848042	18947682	1.98162e+07	827291
337	16.515	82.954	Unknown	[M-H]-		0.15	FALSE	null	null	null	null	null	null	999	FALSE	FALSE	FALSE		FALSE	FALSE	null	null	null	null	null	null	null	3.42	CN4	82.95401:991753 83.95736:0 84.96072:342686		3578332	6961494	12039094	10260670	5307904	7567916	6405594	12436086	48538988	2983970	6246464	11919163	7266726	1.14821e+07	1.28177e+07
338	11.009	82.954	Unknown	[M-H]-		0.3	FALSE	null	null	null	null	null	null	999	FALSE	FALSE	FALSE		FALSE	FALSE	null	null	null	null	null	null	null	3.31	QC_R3	82.95401:582023 83.95736:0 84.96072:219152		13212709	13672646	13624408	13333996	13802372	11944748	11411996	11615642	12663608	11124521	11415051	9352823	13026525	1.24154e+07	1.08907e+06
339	16.161	82.954	Unknown	[M-H]-		0.1	FALSE	null	null	null	null	null	null	999	FALSE	FALSE	FALSE		FALSE	FALSE	null	null	null	null	null	null	null	2.17	CV4	82.95403:998780 83.95738:0 84.96074:315228		2832899	3478384	26595260	12871094	22514602	7115545	4731153	6795200	13832307	5548481	21422658	19571912	6689966	1.17161e+07	7.22411e+06
340	2.658	82.954	Unknown	[M-H]-		0.4	FALSE	null	null	null	null	null	null	999	FALSE	FALSE	FALSE		FALSE	FALSE	null	null	null	null	null	null	null	3.17	CV1	82.95404:500289 83.95739:0 84.96075:175483		14582997	16024044	8009068	17879776	15526333	17503026	16587531	7871551	16078844	19623092	19476238	19384988	15558582	1.53631e+07	4.03239e+06
341	1.984	82.9541	Unknown	[M-H]-		0.05	FALSE	null	null	null	null	null	null	999	FALSE	FALSE	FALSE		FALSE	FALSE	null	null	null	null	null	null	null	0.62	CN2	82.95409:459450 83.95744:0 84.9608:176909		8129134	8425492	4805380	4326396	7346418	10330001	13055521	13897511	4156383	6675641	10089461	3775297	4878464	7.63838e+06	3.62076e+06
342	0.571	82.9541	Unknown	[M-H]-		0.2	FALSE	null	null	null	null	null	null	999	FALSE	FALSE	FALSE		FALSE	FALSE	null	null	null	null	null	null	null	2.49	CN3	82.95415:550024 83.9575:0 84.96086:200701		13860265	9166571	10726653	9109770	10549024	6392534	6874124	12191027	13015496	11963915	9653011	3178965	12631454	9.1189e+06	3.72681e+06
343	9.059	83.0136	Unknown	[M-H]-	found in higher mz's MsMs_1209	0.6	FALSE	null	null	null	null	null	null	999	FALSE	FALSE	FALSE		FALSE	FALSE	null	null	null	null	null	null	null	5.29	CN3	83.01363:222504 84.01698:47085 85.02034:865658		1909270	1752737	2056746	2526729	1694887	2488346	2363178	3586002	2754089	2434340	1888192	2198927	2240708	2.30786e+06	414859
344	2.016	83.0137	Unknown	[M-H]-	ion correlated with 1714; ion correlated with 1716; found in higher mz's MsMs_3643; adduct linked to 1315_[M+FA-H]-	0.25	FALSE	null	null	null	null	null	null	999	FALSE	FALSE	FALSE		FALSE	FALSE	null	null	null	null	null	null	null	5.61	CN3	83.01373:855704 84.01708:271387 85.02044:2062804		5945704	4942600	6023891	14385412	7862894	11040922	12045488	22034132	10783831	9783890	10848689	10859161	9884537	9.96464e+06	3.62706e+06
345	1.949	83.0249	Unknown	[M-H]-		0.15	FALSE	null	null	null	null	null	null	999	FALSE	FALSE	FALSE		FALSE	FALSE	null	null	null	null	null	null	null	2.59	CV1	83.02487:447973 84.02822:0 85.03158:728935		3486818	3574430	6854725	10178193	9617951	3776172	3704390	5136394	11516833	4017226	8270786	3387711	4395781	6.48386e+06	3.26914e+06
346	7.14	83.0249	Unknown	[M-H]-	ion correlated with 350	0.35	FALSE	null	null	null	null	null	null	999	FALSE	FALSE	FALSE		FALSE	FALSE	null	null	null	null	null	null	null	5.56	CN1	83.02489:553222 84.02824:0 85.0316:150785		8641280	6923938	3471262	5965400	8185916	10719445	5218886	6139052	9194610	6471026	7710604	7270820	9711636	6.94133e+06	2.0362e+06
347	18.713	83.0249	Unknown	[M-H]-		0.05	FALSE	null	null	null	null	null	null	999	FALSE	FALSE	FALSE		FALSE	FALSE	null	null	null	null	null	null	null	7.91	CV1	83.02489:420160 84.02824:0 85.0316:172152		2588417	2482581	7463580	3131465	11408285	2813839	11437254	9016204	4915464	3243601	2658742	3097364	12795517	5.24238e+06	3.80331e+06
348	18.843	83.0249	Unknown	[M-H]-		0.3	FALSE	null	null	null	null	null	null	999	FALSE	FALSE	FALSE		FALSE	FALSE	null	null	null	null	null	null	null	4.25	QC_R2	83.02493:460162 84.02828:0 85.03164:245329		14856782	6298580	6736381	13737210	5182046	3088688	1756992	5380301	5265951	15625012	13274540	13117164	7057168	8.96137e+06	5.136e+06
349	2.015	83.0249	Unknown	[M-H]-		0.6	FALSE	null	null	null	null	null	null	999	FALSE	FALSE	FALSE		FALSE	FALSE	null	null	null	null	null	null	null	1.55	CD3	83.02494:457736 84.02829:21149 85.03165:802770		9673493	11110119	10711579	10178193	9617952	9818152	9449879	2243173	3892762	8952276	8270786	8786881	15945720	8.88335e+06	3.48252e+06
350	7.182	83.0249	Unknown	[M-H]-	ion correlated with 346	0.2	FALSE	null	null	null	null	null	null	999	FALSE	FALSE	FALSE		FALSE	FALSE	null	null	null	null	null	null	null	5.62	CN4	83.02494:467070 84.02829:0 85.03165:75135		5370229	6923938	3710564	8299016	5661140	10719445	6037349	7849706	9194610	6471026	7710605	7270820	9711636	7.10955e+06	1.84921e+06
351	1.699	83.0249	Unknown	[M-H]-		0.1	FALSE	null	null	null	null	null	null	999	FALSE	FALSE	FALSE		FALSE	FALSE	null	null	null	null	null	null	null	3.82	CD3	83.02494:434582 84.02829:0 85.03165:172140		6105566	9461594	11298380	11233328	11405331	3153301	8587058	7291078	4707008	4944536	4419575	11106742	3038902	5.91876e+06	3.37523e+06
352	0.566	83.025	Unknown	[M-H]-	adduct linked to 102_[M-H2O-H]-	0.5	FALSE	null	null	null	null	null	null	999	FALSE	FALSE	FALSE		FALSE	FALSE	null	null	null	null	null	null	null	7.46	CN3	83.02495:505797 84.0283:0 85.03166:239893		1840369	8847849	9387118	11700232	9194602	6868040	9732983	10360608	8697313	9583896	7264122	5780755	9096215	8.1166e+06	2.68823e+06
353	18.545	83.025	Unknown	[M-H]-		0.05	FALSE	null	null	null	null	null	null	999	FALSE	FALSE	FALSE		FALSE	FALSE	null	null	null	null	null	null	null	3.69	CD2	83.02495:381603 84.0283:0 85.03166:187058		2225944	7790713	2541024	2639662	2397440	2232980	2450916	2506589	7048793	2761162	2323924	2122952	2416152	3.01589e+06	1.80627e+06
354	1.331	83.025	Unknown	[M-H]-		0.05	FALSE	null	null	null	null	null	null	999	FALSE	FALSE	FALSE		FALSE	FALSE	null	null	null	null	null	null	null	4.15	CN3	83.02496:596555 84.02831:0 85.03167:185848		1165551	899407	1162239	954747	880604	1057365	850643	13645720	1270005	586832	1097977	967207	1078950	1.64699e+06	2.82918e+06
355	2.392	83.025	Unknown	[M-H]-		0.05	FALSE	null	null	null	null	null	null	999	FALSE	FALSE	FALSE		FALSE	FALSE	null	null	null	null	null	null	null	0.98	CD4	83.02496:409237 84.02831:0 85.03167:548344		13292123	9706425	9077502	10340502	3715115	1379853	3321759	7835356	7699654	951383	1169889	3407264	9184560	6.40399e+06	3.69593e+06
356	4.808	83.025	Unknown	[M-H]-		0.05	FALSE	null	null	null	null	null	null	999	FALSE	FALSE	FALSE		FALSE	FALSE	null	null	null	null	null	null	null	4.92	CD3	83.02496:392330 84.02831:0 85.03167:59879		7923530	2827842	7763732	6062276	1119135	10408574	1216217	9761788	2765022	2970546	1027067	7155336	1214759	4.5129e+06	3.35704e+06
357	0.497	83.025	Unknown	[M-H]-		0.05	FALSE	null	null	null	null	null	null	999	FALSE	FALSE	FALSE		FALSE	FALSE	null	null	null	null	null	null	null	0.44	CV4	83.02496:464988 84.02831:0 85.03167:178985		1831221	1460088	1955732	3212612	1614915	5537211	2247756	7576749	1416804	7926610	1598704	2203401	6771327	3.50789e+06	2.30406e+06
358	18.89	83.025	Unknown	[M-H]-		0.2	FALSE	null	null	null	null	null	null	999	FALSE	FALSE	FALSE		FALSE	FALSE	null	null	null	null	null	null	null	3.51	CN4	83.02496:475781 84.02831:0 85.03167:237777		14856782	2854214	6736381	1358340	5182046	3325022	3063884	5380301	5265951	15625011	1217676	3996746	7057168	5.26905e+06	4.52053e+06
359	3.57	83.025	Unknown	[M-H]-		0.15	FALSE	null	null	null	null	null	null	999	FALSE	FALSE	FALSE		FALSE	FALSE	null	null	null	null	null	null	null	5.21	CD2	83.02496:324759 84.02831:0 85.03167:100950		5405280	6656994	6684582	2012032	6920519	712248	5472386	4504946	2840034	4583986	4082233	5930599	6477020	4.35669e+06	1.96712e+06
360	1.54	83.025	Unknown	[M-H]-		0.1	FALSE	null	null	null	null	null	null	999	FALSE	FALSE	FALSE		FALSE	FALSE	null	null	null	null	null	null	null	7.99	QC_R4	83.02497:372262 84.02832:0 85.03168:128073		5098316	2578219	2561629	2778652	2241964	2564313	2783317	1063311	5645094	4958826	5751932	2332766	4784086	3.75723e+06	1.53682e+06
361	4.877	83.025	Unknown	[M-H]-		0.2	FALSE	null	null	null	null	null	null	999	FALSE	FALSE	FALSE		FALSE	FALSE	null	null	null	null	null	null	null	3.28	QC_R4	83.02499:405600 84.02834:0 85.0317:115031		7923530	2860570	1493982	1210546	1107234	10408574	4239695	9761788	11494996	11525738	1520926	1513196	4497342	5.63478e+06	4.1711e+06
362	0.602	83.025	Unknown	[M-H]-		0.25	FALSE	null	null	null	null	null	null	999	FALSE	FALSE	FALSE		FALSE	FALSE	null	null	null	null	null	null	null	9.72	CV3	83.02499:479829 84.02834:0 85.0317:204252		8802944	8847849	9387117	11700232	9194602	7420790	9732983	3054564	8697313	9583897	7264122	5780755	9096216	8.37473e+06	2.03104e+06
363	5.818	83.025	Unknown	[M-H]-		0.1	FALSE	null	null	null	null	null	null	999	FALSE	FALSE	FALSE		FALSE	FALSE	null	null	null	null	null	null	null	1.27	CN3	83.02499:402873 84.02834:0 85.0317:100411		5100304	1716015	2392810	2149634	6305501	1241724	3777239	9428164	1558529	1135841	2352955	3144571	8129138	4.01421e+06	3.10841e+06
364	4.744	83.025	Unknown	[M-H]-		0.15	FALSE	null	null	null	null	null	null	999	FALSE	FALSE	FALSE		FALSE	FALSE	null	null	null	null	null	null	null	6.01	CD4	83.02499:377736 84.02834:0 85.0317:68669		2598604	1132284	2573392	6062276	6618046	2331315	4996531	2183359	2399054	2374784	6155502	2494920	5882872	3.60525e+06	1.78568e+06
365	0.394	83.025	Unknown	[M-H]-		0.05	FALSE	null	null	null	null	null	null	999	FALSE	FALSE	FALSE		FALSE	FALSE	null	null	null	null	null	null	null	4.34	CV5	83.025:500788 84.02835:0 85.03171:154447		6245144	3417058	4811373	1115532	3486692	1892058	10676255	9424751	2717180	2063847	5491088	6402436	3500466	4.51872e+06	2.87026e+06
366	5.894	83.025	Unknown	[M-H]-		0.05	FALSE	null	null	null	null	null	null	999	FALSE	FALSE	FALSE		FALSE	FALSE	null	null	null	null	null	null	null	6.11	CN4	83.025:395852 84.02835:0 85.03171:122420		868940	1116312	1648115	938251	6305501	1291764	5273756	2706084	7655124	2478965	813821	3144571	8129138	2.96246e+06	2.29174e+06
367	4.945	83.025	Unknown	[M-H]-		0.25	FALSE	null	null	null	null	null	null	999	FALSE	FALSE	FALSE		FALSE	FALSE	null	null	null	null	null	null	null	2.61	CN5	83.025:406371 84.02835:0 85.03171:98362		2407632	7785328	1785887	17055356	2974177	2588189	4688294	1748864	2972403	11525738	3590436	9437092	4077365	5.62359e+06	4.77436e+06
368	6.322	83.025	Unknown	[M-H]-		0.8	FALSE	null	null	null	null	null	null	999	FALSE	FALSE	FALSE		FALSE	FALSE	null	null	null	null	null	null	null	5.94	QC_R4	83.02501:456600 84.02836:0 85.03172:108015		7095668	5490316	6645824	12711891	7285292	6533944	12167111	4867757	5173156	12124955	6371248	12156730	7589645	7.62725e+06	2.93832e+06
369	4.198	83.025	Unknown	[M-H]-		0.1	FALSE	null	null	null	null	null	null	999	FALSE	FALSE	FALSE		FALSE	FALSE	null	null	null	null	null	null	null	6.36	CV5	83.02501:341368 84.02836:0 85.03172:123686		2773144	5072038	4387535	2924927	1804268	2538548	2423505	7879828	2440375	2592105	925400	8173524	4049855	4.42136e+06	2.59495e+06
370	5.956	83.025	Unknown	[M-H]-		0.1	FALSE	null	null	null	null	null	null	999	FALSE	FALSE	FALSE		FALSE	FALSE	null	null	null	null	null	null	null	4.01	CV4	83.02502:382465 84.02837:0 85.03173:120028		5791436	5263472	1840030	4805500	2621596	5833658	5273756	2768780	2406851	1057264	1444660	3962980	2595414	3.96987e+06	1.68128e+06
371	4.279	83.025	Unknown	[M-H]-		0.35	FALSE	null	null	null	null	null	null	999	FALSE	FALSE	FALSE		FALSE	FALSE	null	null	null	null	null	null	null	5.15	CN5	83.02502:358861 84.02837:0 85.03173:94075		8241302	3765232	4366584	7068654	5609962	6237803	6309955	7879828	2579568	8618674	5087014	8173524	2834797	5.86847e+06	2.30141e+06
372	2	83.9913	Unknown	[M-H]-		0.7	FALSE	null	null	null	null	null	null	999	FALSE	FALSE	FALSE		FALSE	FALSE	null	null	null	null	null	null	null	167.55	CV1	83.99128:177395 84.99463:186708 85.99799:0		2771914	430617	476551	1177015	303854	2381398	3649341	1910884	2813786	2148486	1292701	1813964	1795111	1.86513e+06	978220
373	2.026	84.0088	Unknown	[M-H]-		0.15	FALSE	null	null	null	null	null	null	999	FALSE	FALSE	FALSE		FALSE	FALSE	null	null	null	null	null	null	null	5.46	QC_R2	84.0088:120333 85.01215:79985 86.01551:54211		1517288	596867	1686162	3509190	1317634	2252784	2637438	1643922	1604459	839872	1052160	1390172	2597233	1.88354e+06	782050
374	2.497	84.009	Unknown	[M-H]-		0.05	FALSE	null	null	null	null	null	null	999	FALSE	FALSE	FALSE		FALSE	FALSE	null	null	null	null	null	null	null	2.39	CN1	84.00896:95548 85.01231:0 86.01567:90325		533916	886580	1715819	554803	230585	1626672	1162503	810132	742758	555970	271910	468971	671156	726181	452037
375	2.694	84.009	Unknown	[M-H]-		0.5	FALSE	null	null	null	null	null	null	999	FALSE	FALSE	FALSE		FALSE	FALSE	null	null	null	null	null	null	null	8.18	QC_R1	84.00904:97296 85.01239:35646 86.01575:30203		2083743	1196235	713790	1361322	1842375	1448821	1148656	926413	2708878	2588829	2168398	2470483	2876892	1.80889e+06	658237
376	8.62	84.0452	Unknown	[M-H]-	found in higher mz's MsMs_1725; similar chromatogram in higher mz_5380; similar chromatogram in higher mz_6498; found in higher mz's MsMs_1282; similar chromatogram in higher mz_6471; similar chromatogram in higher mz_1239; similar chromatogram in higher mz_6459	1	TRUE	null	null	null	null	null	null	999	FALSE	FALSE	FALSE		FALSE	FALSE	null	null	null	null	null	null	null	43.42	QC_R3	84.04527:428619 85.04862:0 86.05198:0	74.65867:1708 84.04567:17739	4420363	3905048	4580686	6563290	4488127	6093699	6808246	6608824	6079458	6634973	5830332	5736402	5656612	5.62942e+06	813874
377	9.056	84.9509	Unknown	[M-H]-		0.2	FALSE	null	null	null	null	null	null	999	FALSE	FALSE	FALSE		FALSE	FALSE	null	null	null	null	null	null	null	3.49	CV3	84.9509:286424 85.95425:0 86.95761:0		6598456	6758360	7210478	5832909	5686524	6744717	2134510	6749817	7268559	7109881	6552036	3867489	6864406	6.39816e+06	1.26881e+06
378	0.563	84.951	Unknown	[M-H]-		0.45	FALSE	null	null	null	null	null	null	999	FALSE	FALSE	FALSE		FALSE	FALSE	null	null	null	null	null	null	null	1.84	QC_R2	84.95095:185808 85.9543:0 86.95766:0		3342750	2679026	3188184	2607944	3056739	2021801	2157440	3584997	3483461	2967267	3084215	2160304	2301124	2.68631e+06	773639
379	16.677	84.951	Unknown	[M-H]-		0.1	FALSE	null	null	null	null	null	null	999	FALSE	FALSE	FALSE		FALSE	FALSE	null	null	null	null	null	null	null	3.13	CD1	84.95096:344800 85.95431:0 86.95767:0		9089328	11785114	2636487	2709680	8706878	2398472	2370831	10268791	2451609	2325451	10617332	2300667	7878129	6.14893e+06	3.87476e+06
380	0.474	84.951	Unknown	[M-H]-		0.15	FALSE	null	null	null	null	null	null	999	FALSE	FALSE	FALSE		FALSE	FALSE	null	null	null	null	null	null	null	1.85	CV4	84.951:185725 85.95435:0 86.95771:0		798719	1621888	540158	483230	463722	2225355	983801	731904	704630	1217478	857139	764152	2407356	1.61621e+06	1.44807e+06
381	1.447	84.951	Unknown	[M-H]-		0.05	FALSE	null	null	null	null	null	null	999	FALSE	FALSE	FALSE		FALSE	FALSE	null	null	null	null	null	null	null	2.11	CN5	84.95101:156656 85.95436:0 86.95772:0		484679	2222496	2080220	2403326	1001415	1740518	2342744	1178556	3423578	2941037	2880218	2269672	2718886	2.00556e+06	784697
382	8.254	84.951	Unknown	[M-H]-		0.7	FALSE	null	null	null	null	null	null	999	FALSE	FALSE	FALSE		FALSE	FALSE	null	null	null	null	null	null	null	3.48	CD5	84.95103:265456 85.95438:0 86.95774:0		5616445	5170800	4826104	5492842	5208161	5100950	4956554	4932380	4843529	5291340	5577548	5136323	5182892	5.15579e+06	298296
383	16.582	84.951	Unknown	[M-H]-		0.05	FALSE	null	null	null	null	null	null	999	FALSE	FALSE	FALSE		FALSE	FALSE	null	null	null	null	null	null	null	3	CN5	84.95104:339099 85.95439:0 86.95775:0		1384042	1938432	9050985	11095542	1560858	14093300	8276340	2351144	9390911	10835006	1133405	9650377	6127306	6.18405e+06	4.55615e+06
384	1.745	84.9511	Unknown	[M-H]-		0.3	FALSE	null	null	null	null	null	null	999	FALSE	FALSE	FALSE		FALSE	FALSE	null	null	null	null	null	null	null	0.72	CV1	84.95111:174376 85.95446:0 86.95782:0		1306976	2536967	2713378	1866767	1616036	1270101	2916229	5896353	1856744	1070000	1884768	2422180	1195711	2.44346e+06	1.18028e+06
385	9.094	84.9512	Unknown	[M-H]-		0.6	FALSE	null	null	null	null	null	null	999	FALSE	FALSE	FALSE		FALSE	FALSE	null	null	null	null	null	null	null	3.91	CV2	84.95119:294586 85.95454:0 86.9579:0		6598456	3997579	7210478	5832909	5686524	6744717	6295775	6749817	7268559	7109881	6552036	6366418	6864406	6.38628e+06	1.18791e+06
386	1.835	84.9905	Unknown	[M-H]-		0.05	FALSE	null	null	null	null	null	null	999	FALSE	FALSE	FALSE		FALSE	FALSE	null	null	null	null	null	null	null	1.15	CD1	84.99049:155124 85.99384:0 86.9972:451692		3861478	2677103	1014409	4037442	2461097	1221243	482541	1259907	3465392	2257507	3210121	1788974	1222958	2.31873e+06	1.32595e+06
387	1.672	84.9906	Unknown	[M-H]-		0.05	FALSE	null	null	null	null	null	null	999	FALSE	FALSE	FALSE		FALSE	FALSE	null	null	null	null	null	null	null	0.38	CD5	84.99058:147711 85.99393:45482 86.99729:619922		985785	933734	2867446	996043	2269120	1107953	1910542	4224619	1000998	3087838	2805894	2730474	1116042	2.05384e+06	1.09253e+06
388	7.207	84.9906	Unknown	[M-H]-	similar chromatogram in higher mz_2152; similar chromatogram in higher mz_6397; similar chromatogram in higher mz_1694; similar chromatogram in higher mz_6534	1	FALSE	null	null	null	null	null	null	999	FALSE	FALSE	FALSE		FALSE	FALSE	null	null	null	null	null	null	null	4.48	QC_R1	84.99062:595532 85.99397:0 86.99733:313001		10361151	10469925	12976100	10798181	12031417	11504685	11571826	11719830	10787083	11095290	11316528	12045548	11563824	1.14965e+07	651560
389	8.259	85.0292	w/o MS2:1,4-Butynediol	[M-H]-		0.05	FALSE	null	85.0295	C4H6O2	Primary alcohols	DLDJFQGPPSQZKI-UHFFFAOYSA-N	OCC#CCO	530	TRUE	TRUE	FALSE		FALSE	FALSE	null	null	100	null	null	null	null	1.13	CV5	85.02924:278465 86.03259:32796 87.03595:754471		5698348	3261279	3598235	5506630	3893552	7793766	7613020	6334237	4060202	4324976	4490496	3990561	5413475	4.83996e+06	1.32608e+06
390	13.109	85.0293	w/o MS2:1,4-Butynediol	[M-H]-	ion correlated with 392; found in higher mz's MsMs_2802	0.05	FALSE	null	85.0295	C4H6O2	Primary alcohols	DLDJFQGPPSQZKI-UHFFFAOYSA-N	OCC#CCO	530	TRUE	TRUE	FALSE		FALSE	FALSE	null	null	100	null	null	null	null	3.25	CV2	85.02933:447566 86.03268:23698 87.03604:692058		2715852	9019938	3712459	3204682	9136495	1537005	1739224	6576434	1573157	10290699	8662991	9052626	1379197	5.20197e+06	4.03135e+06
391	9.061	85.0293	w/o MS2:1,4-Butynediol	[M-H]-	found in higher mz's MsMs_1603; found in higher mz's MsMs_2492	0.95	FALSE	null	85.0295	C4H6O2	Primary alcohols	DLDJFQGPPSQZKI-UHFFFAOYSA-N	OCC#CCO	530	TRUE	TRUE	FALSE		FALSE	FALSE	null	null	100	null	null	null	null	2.55	CN3	85.02934:563946 86.03269:53319 87.03605:621599		7413322	7110896	7935304	8971715	7426862	8336260	9430027	11909502	8569473	9170787	8024729	8015866	8860604	8.65631e+06	1.03869e+06
392	13.054	85.0293	w/o MS2:1,4-Butynediol	[M-H]-	ion correlated with 393; ion correlated with 390	0.05	FALSE	null	85.0295	C4H6O2	Primary alcohols	DLDJFQGPPSQZKI-UHFFFAOYSA-N	OCC#CCO	530	TRUE	TRUE	FALSE		FALSE	FALSE	null	null	100	null	null	null	null	1.01	CD3	85.02935:490100 86.0327:46350 87.03606:679167		2715852	1142117	10061224	1732200	3133144	7479251	1351513	16599857	2550520	1824940	8662991	4445878	3623998	5.98338e+06	4.90749e+06
393	13.001	85.0294	w/o MS2:1,4-Butynediol	[M-H]-	ion correlated with 392	0.05	FALSE	null	85.0295	C4H6O2	Primary alcohols	DLDJFQGPPSQZKI-UHFFFAOYSA-N	OCC#CCO	530	TRUE	TRUE	FALSE		FALSE	FALSE	null	null	100	null	null	null	null	3.54	CV3	85.02937:540930 86.03272:0 87.03608:662937		1462860	4831356	13939974	916898	2128029	7479251	14045450	19881568	17397520	18655876	1843130	2455272	3623998	9.07472e+06	7.7055e+06
394	2.417	85.0294	w/o MS2:1,4-Butynediol	[M-H]-	found in higher mz's MsMs_1319	0.05	FALSE	null	85.0295	C4H6O2	Primary alcohols	DLDJFQGPPSQZKI-UHFFFAOYSA-N	OCC#CCO	530	TRUE	TRUE	FALSE		FALSE	FALSE	null	null	100	null	null	null	null	4.67	CN3	85.02939:975612 86.03274:97232 87.0361:579339		11783415	8111556	8207574	15044117	13731657	16738986	10138970	31231586	6794188	15448495	13884990	3636129	14639524	1.25268e+07	6.11785e+06
395	2.023	85.0294	w/o MS2:1,4-Butynediol	[M-H]-	ion correlated with 1766; ion correlated with 155; ion correlated with 160; found in higher mz's MsMs_3643; found in higher mz's MsMs_1315; adduct linked to 106_[M-H2O-H]-	0.6	TRUE	null	85.0295	C4H6O2	Primary alcohols	DLDJFQGPPSQZKI-UHFFFAOYSA-N	OCC#CCO	530	TRUE	TRUE	FALSE		FALSE	FALSE	null	null	100	null	null	null	null	5.5	CN3	85.02939:1758697 86.03274:154685 87.0361:503623	55.24041:1742 68.956:2238 74.30739:1823 80.4917:1574 84.95113:36863 85.03014:2050	17014866	14447324	17567334	24914220	18634670	21250608	22048096	37836460	19428948	17970950	18298964	16661866	19615520	1.99603e+07	4.72534e+06
396	10.86	85.0294	w/o MS2:1,4-Butynediol	[M-H]-	similar chromatogram in higher mz_1323; found in higher mz's MsMs_1323; similar chromatogram in higher mz_2297; found in higher mz's MsMs_2297	0.3	TRUE	null	85.0295	C4H6O2	Primary alcohols	DLDJFQGPPSQZKI-UHFFFAOYSA-N	OCC#CCO	530	TRUE	TRUE	FALSE		FALSE	FALSE	null	null	66.5	null	null	null	null	22.19	CN1	85.02943:2792896 86.03278:222235 87.03614:696790	52.2275:1680 52.76894:1641 67.0421:1551 68.95597:2846 73.35398:1658 75.77332:2076 76.43613:1721 84.95116:23790 85.02939:27771	29439882	27765376	40091112	30253696	35602148	36333936	43873224	46057312	43774048	20842708	40261192	39316120	34577060	3.32557e+07	1.02219e+07
397	11.248	85.0295	w/o MS2:1,4-Butynediol	[M-H]-		0.1	FALSE	null	85.0295	C4H6O2	Primary alcohols	DLDJFQGPPSQZKI-UHFFFAOYSA-N	OCC#CCO	530	TRUE	TRUE	FALSE		FALSE	FALSE	null	null	100	null	null	null	null	3.27	CD5	85.02946:356270 86.03281:32241 87.03617:608116		4442564	4659867	4886241	2854692	5860779	3762706	4176517	3704269	3994987	3926395	3813298	3595367	3481044	3.95984e+06	700784
398	10.814	85.0295	w/o MS2:1,4-Butynediol	[M-H]-	found in higher mz's MsMs_1324; found in higher mz's MsMs_2304	0.7	TRUE	null	85.0295	C4H6O2	Primary alcohols	DLDJFQGPPSQZKI-UHFFFAOYSA-N	OCC#CCO	530	TRUE	TRUE	FALSE		FALSE	FALSE	null	null	62	null	null	null	null	24.31	CN5	85.02951:4478960 86.03286:244054 87.03622:645732	52.41362:1819 60.88531:1764 84.95098:30281 85.0292:12112	12156522	27765376	40091112	30253696	35602148	36333932	43873228	46057312	43774048	54610312	40261192	39316120	41869276	3.86081e+07	8.44504e+06
399	0.719	85.8076	Unknown	[M-H]-	ion correlated with 410; similar chromatogram in higher mz_410; similar chromatogram in higher mz_3763; similar chromatogram in higher mz_6073	0.95	FALSE	null	null	null	null	null	null	999	FALSE	FALSE	FALSE		FALSE	FALSE	null	null	null	null	null	null	null	389.95	CD3	85.80761:207416 86.81096:1469746 87.81432:0		328329	1350870	1891626	586723	1195369	866002	1359196	266944	386296	775572	1584445	634000	949166	919055	457898
400	14.274	85.8381	Unknown	[M-H]-		0.05	FALSE	null	null	null	null	null	null	999	FALSE	FALSE	FALSE		FALSE	FALSE	null	null	null	null	null	null	null	1.33	QC_R2	85.83814:4508 86.84149:0 87.84485:0		0	0	0	0	0	0	0	0	0	0	0	3619	0	1598.73	6349.52
401	0.738	85.9929	Unknown	[M-H]-		0.05	FALSE	null	null	null	null	null	null	999	FALSE	FALSE	FALSE		FALSE	FALSE	null	null	null	null	null	null	null	15.32	CN5	85.99289:227753 86.99624:228973168 87.9996:0		1039644	3057180	3778480	1929112	2328597	2427948	4405764	819206	1180658	2347375	1840976	1722578	1585679	2.204e+06	910216
402	5.133	85.9995	Unknown	[M-H]-		0.05	FALSE	null	null	null	null	null	null	999	FALSE	FALSE	FALSE		FALSE	FALSE	null	null	null	null	null	null	null	5.49	CV4	85.99953:135653 87.00288:646090 88.00624:0		231236	303108	1452909	645132	479814	800639	2264008	144869	211333	233045	511222	135124	174071	749283	694512
403	6.523	85.9995	Unknown	[M-H]-		0.05	FALSE	null	null	null	null	null	null	999	FALSE	FALSE	FALSE		FALSE	FALSE	null	null	null	null	null	null	null	7.31	QC_R3	85.99955:108559 87.0029:330726 88.00626:0		540602	77651	126655	63288	348891	62532	341412	56795	45877	420101	134933	64213	1174457	263201	268247
404	4.769	85.9996	Unknown	[M-H]-	ion correlated with 406	0.15	FALSE	null	null	null	null	null	null	999	FALSE	FALSE	FALSE		FALSE	FALSE	null	null	null	null	null	null	null	3.12	QC_R3	85.99957:111798 87.00292:507352 88.00628:0		684657	1009957	223039	1632748	150761	491194	3067448	300329	382658	1008923	634962	725176	2135052	963336	889419
405	5.447	86.0068	Unknown	[M-H]-		0.05	FALSE	null	null	null	null	null	null	999	FALSE	FALSE	FALSE		FALSE	FALSE	null	null	null	null	null	null	null	3.07	CD2	86.00677:97892 87.01012:354965 88.01348:21772		212227	978803	359983	198260	164413	530795	131200	363333	85672	368639	196943	99371	119949	261928	208424
406	4.808	86.0069	Unknown	[M-H]-	ion correlated with 404	0.1	FALSE	null	null	null	null	null	null	999	FALSE	FALSE	FALSE		FALSE	FALSE	null	null	null	null	null	null	null	4.94	CN2	86.00687:174741 87.01022:1066244 88.01358:0		684657	1009957	201813	1632748	523707	609124	3067448	970674	1102131	1008923	634962	260682	2135052	1.03182e+06	856352
407	0.722	86.007	Unknown	[M-H]-		1	FALSE	null	null	null	null	null	null	999	FALSE	FALSE	FALSE		FALSE	FALSE	null	null	null	null	null	null	null	1388.48	CN2	86.00697:73079840 87.01032:483104800 88.01368:0		173541264	472241856	623289152	324512640	377422688	391609760	716279616	148823328	197368624	390810912	283793760	294363392	307003744	3.70339e+08	1.45188e+08
408	4.906	86.007	Unknown	[M-H]-		0.05	FALSE	null	null	null	null	null	null	999	FALSE	FALSE	FALSE		FALSE	FALSE	null	null	null	null	null	null	null	1.84	CV1	86.00697:139988 87.01032:761824 88.01368:25088		513108	512130	1012298	557586	223958	2519776	1167451	958052	217073	717337	855346	1657575	414928	840398	633081
409	7.75	86.0244	Unknown	[M-H]-		0.6	FALSE	null	null	null	null	null	null	999	FALSE	FALSE	FALSE		FALSE	FALSE	null	null	null	null	null	null	null	3.81	CN3	86.0244:116339 87.02775:0 88.03111:91049784		1097163	975085	1369445	1314850	1134270	1495457	1764766	2699389	2256979	1442414	564877	1520020	1081395	1.37735e+06	465301
410	0.72	86.2075	Unknown	[M-H]-	ion correlated with 399	0.9	FALSE	null	null	null	null	null	null	999	FALSE	FALSE	FALSE		FALSE	FALSE	null	null	null	null	null	null	null	417.28	CD3	86.20746:185553 87.21081:1413026 88.21417:0		343229	1280174	1683431	558563	1059528	781388	1217254	283622	381727	718108	974592	486311	906289	832461	390751
411	0.722	86.8003	Unknown	[M-H]-	ion correlated with 431	1	FALSE	null	null	null	null	null	null	999	FALSE	FALSE	FALSE		FALSE	FALSE	null	null	null	null	null	null	null	1074.3	CD3	86.80035:954870 87.8037:0 88.80706:0		1675860	6346144	8912540	3030514	5238409	4467082	6481680	1753390	2126424	3971110	5233450	3071939	4810908	4.41558e+06	1.86264e+06
412	2.366	86.8053	Unknown	[M-H]-	similar chromatogram in higher mz_6127	0.75	FALSE	null	null	null	null	null	null	999	FALSE	FALSE	FALSE		FALSE	FALSE	null	null	null	null	null	null	null	10.6	CV3	86.80533:93855 87.80868:0 88.81204:0		133235	173030	325695	441962	196622	804615	626020	336798	658380	431941	592609	362702	630887	505610	304941
413	15.623	87.0032	w/o MS2:Pyruvic acid	[M-H]-		0.05	FALSE	null	87.0088	C3H4O3	Alpha-keto acids and derivatives	LCTONWCANYUPML-UHFFFAOYSA-N	O=C(O)C(=O)C	530	TRUE	TRUE	FALSE		FALSE	FALSE	null	null	85.8	null	null	null	null	5.32	CN5	87.00323:365431 88.00658:0 89.00994:4754349		1891974	1826927	1958759	1921810	1720439	7424670	2569690	1974288	1802579	5299526	3085755	2295685	765302	2.61182e+06	1.61681e+06
414	4.802	87.0033	w/o MS2:Pyruvic acid	[M-H]-	adduct linked to 122_[M-H2O-H]-	0.05	FALSE	null	87.0088	C3H4O3	Alpha-keto acids and derivatives	LCTONWCANYUPML-UHFFFAOYSA-N	O=C(O)C(=O)C	530	TRUE	TRUE	FALSE		FALSE	FALSE	null	null	86.1	null	null	null	null	4.38	CN2	87.0033:627235 88.00665:0 89.01001:42764524		5824460	902939	1097022	2016477	1801527	1182514	9186452	768959	2328516	1016656	2346784	821912	2631318	2.30239e+06	1.9642e+06
415	5.133	87.0033	w/o MS2:Pyruvic acid	[M-H]-		0.05	FALSE	null	87.0088	C3H4O3	Alpha-keto acids and derivatives	LCTONWCANYUPML-UHFFFAOYSA-N	O=C(O)C(=O)C	530	TRUE	TRUE	FALSE		FALSE	FALSE	null	null	86.2	null	null	null	null	10.52	CV4	87.00331:398236 88.00666:0 89.01002:21713144		1962328	2174850	6361051	1221563	1662206	1485142	2862628	640793	835110	1186858	969108	1364116	574800	2.52983e+06	2.35258e+06
416	7.334	87.0033	w/o MS2:Pyruvic acid	[M-H]-	adduct linked to 132_[M-H2O-H]-	0.1	FALSE	null	87.0088	C3H4O3	Alpha-keto acids and derivatives	LCTONWCANYUPML-UHFFFAOYSA-N	O=C(O)C(=O)C	530	TRUE	TRUE	FALSE		FALSE	FALSE	null	null	86.2	null	null	null	null	3.56	CV1	87.00332:393823 88.00667:0 89.01003:6199408		712479	2191853	1071982	1389597	1157296	1153990	780171	2733776	1126276	1037430	867198	878609	1474597	1.34947e+06	884959
417	4.914	87.0033	w/o MS2:Pyruvic acid	[M-H]-	adduct linked to 118_[M-H2O-H]-	0.15	FALSE	null	87.0088	C3H4O3	Alpha-keto acids and derivatives	LCTONWCANYUPML-UHFFFAOYSA-N	O=C(O)C(=O)C	530	TRUE	TRUE	FALSE		FALSE	FALSE	null	null	86.3	null	null	null	null	6.14	CV1	87.00333:514642 88.00668:25088 89.01004:30164246		2013551	4116604	5636027	1120459	2800025	8133015	4066970	2364262	840691	5980371	1351567	5747636	620016	3.19625e+06	2.32198e+06
418	5.511	87.0034	w/o MS2:Pyruvic acid	[M-H]-		0.05	FALSE	null	87.0088	C3H4O3	Alpha-keto acids and derivatives	LCTONWCANYUPML-UHFFFAOYSA-N	O=C(O)C(=O)C	530	TRUE	TRUE	FALSE		FALSE	FALSE	null	null	86.4	null	null	null	null	3.59	QC_R0	87.00336:268606 88.00671:0 89.01007:19322786		1864859	1742136	1327864	1220551	602364	1758372	826125	754369	1215492	445351	4740678	1674279	1224167	1.31954e+06	920648
419	0.722	87.0034	w/o MS2:Pyruvic acid	[M-H]-	found in higher mz's MsMs_6295	1	FALSE	null	87.0088	C3H4O3	Alpha-keto acids and derivatives	LCTONWCANYUPML-UHFFFAOYSA-N	O=C(O)C(=O)C	530	TRUE	TRUE	FALSE		FALSE	FALSE	null	null	86.5	null	null	null	null	465.76	CN2	87.00337:304709056 88.00672:0 89.01008:3166188		736876352	1978797440	2633051136	1370791296	1606412416	1667044864	2989308416	631662848	850694976	1674973952	1196450048	1234093824	1298123776	1566146298	6.08799e+08
420	15.685	87.0034	w/o MS2:Pyruvic acid	[M-H]-		0.1	FALSE	null	87.0088	C3H4O3	Alpha-keto acids and derivatives	LCTONWCANYUPML-UHFFFAOYSA-N	O=C(O)C(=O)C	530	TRUE	TRUE	FALSE		FALSE	FALSE	null	null	86.5	null	null	null	null	5.76	CV1	87.00337:320308 88.00672:0 89.01008:5871077		5647381	4004616	5882077	4666574	4444389	7424670	3096722	6310990	4500194	2060119	7719348	6034361	3739800	4.65678e+06	1.7522e+06
421	5.851	87.0035	w/o MS2:Pyruvic acid	[M-H]-	adduct linked to 112_[M-H2O-H]-	0.1	FALSE	null	87.0088	C3H4O3	Alpha-keto acids and derivatives	LCTONWCANYUPML-UHFFFAOYSA-N	O=C(O)C(=O)C	530	TRUE	TRUE	FALSE		FALSE	FALSE	null	null	86.8	null	null	null	null	9.09	CV3	87.00345:275623 88.0068:0 89.01016:15411031		4175938	683843	619352	1179069	4960083	641831	2038582	2459076	1056505	625056	1116754	5590910	1406789	2.03926e+06	1.83373e+06
422	12.897	87.0085	w/o MS2:Pyruvic acid	[M-H]-		0.05	FALSE	null	87.0088	C3H4O3	Alpha-keto acids and derivatives	LCTONWCANYUPML-UHFFFAOYSA-N	O=C(O)C(=O)C	530	TRUE	TRUE	FALSE		FALSE	FALSE	null	null	100	null	null	null	null	2.77	CN4	87.00853:914266 88.01188:45799 89.01524:4208176		1727977	2201824	21707904	15815948	9848417	6810054	6405942	25811522	39569364	2400388	8902582	2306315	30010138	1.39975e+07	1.21806e+07
423	4.479	87.0085	w/o MS2:Pyruvic acid	[M-H]-	similar chromatogram in higher mz_5052; similar chromatogram in higher mz_5039	0.85	FALSE	null	87.0088	C3H4O3	Alpha-keto acids and derivatives	LCTONWCANYUPML-UHFFFAOYSA-N	O=C(O)C(=O)C	530	TRUE	TRUE	FALSE		FALSE	FALSE	null	null	100	null	null	null	null	4.8	CD4	87.00854:2006074 88.01189:0 89.01525:1065556800		20864446	21064972	22032052	29016068	22651208	22000184	22945390	22393488	23763172	22462490	24302030	21997092	25366064	2.24993e+07	2.29433e+06
424	6.761	87.0086	w/o MS2:Pyruvic acid	[M-H]-	ion correlated with 906	0.85	FALSE	null	87.0088	C3H4O3	Alpha-keto acids and derivatives	LCTONWCANYUPML-UHFFFAOYSA-N	O=C(O)C(=O)C	530	TRUE	TRUE	FALSE		FALSE	FALSE	null	null	100	null	null	null	null	6.33	CN1	87.00858:2745865 88.01193:94354 89.01529:9417574		22532528	17917664	20602506	26152540	18461300	28581438	27415122	2021610	23944600	24010930	24580362	22350342	26528522	2.2043e+07	5.49049e+06
425	8.245	87.0086	w/o MS2:Pyruvic acid	[M-H2O-H]-	adduct linked to 1811_[M+FA-H]-	0.05	FALSE	null	87.0088	C3H4O3	Alpha-keto acids and derivatives	LCTONWCANYUPML-UHFFFAOYSA-N	O=C(O)C(=O)C	530	TRUE	TRUE	FALSE		FALSE	FALSE	null	null	100	null	null	null	null	3.2	CN3	87.00859:1344796 88.01194:52245 89.0153:4951441		8660507	8267038	10774522	12288616	9876345	13762457	14094377	22835286	12465432	11844569	11054873	11076506	11311381	1.22997e+07	3.16263e+06
426	6.973	87.0086	w/o MS2:Pyruvic acid	[M-H]-	ion correlated with 908; found in higher mz's MsMs_2365	0.85	FALSE	null	87.0088	C3H4O3	Alpha-keto acids and derivatives	LCTONWCANYUPML-UHFFFAOYSA-N	O=C(O)C(=O)C	530	TRUE	TRUE	FALSE		FALSE	FALSE	null	null	100	null	null	null	null	7.04	CN1	87.0086:2916887 88.01195:78175 89.01531:8757983		27540556	21993316	26260748	38852588	21854954	41747116	36599496	1628418	32667906	35992408	31404798	32919756	32696572	2.97247e+07	8.24854e+06
427	7.715	87.0086	w/o MS2:Pyruvic acid	[M-H]-		0.05	FALSE	null	87.0088	C3H4O3	Alpha-keto acids and derivatives	LCTONWCANYUPML-UHFFFAOYSA-N	O=C(O)C(=O)C	530	TRUE	TRUE	FALSE		FALSE	FALSE	null	null	100	null	null	null	null	4.23	CN3	87.00861:1589993 88.01196:160561 89.01532:6094004		8199628	9504073	12690421	14346043	9823058	15721033	12949081	36363560	14308991	13022458	14762295	12798408	12143045	1.38634e+07	5.66214e+06
428	2.368	87.0086	w/o MS2:Pyruvic acid	[M-H]-	similar chromatogram in higher mz_432; similar chromatogram in higher mz_2786; similar chromatogram in higher mz_4655; similar chromatogram in higher mz_4734; similar chromatogram in higher mz_6140; found in higher mz's MsMs_4004; found in higher mz's MsMs_2953; found in higher mz's MsMs_2786	1	FALSE	null	87.0088	C3H4O3	Alpha-keto acids and derivatives	LCTONWCANYUPML-UHFFFAOYSA-N	O=C(O)C(=O)C	530	TRUE	TRUE	FALSE		FALSE	FALSE	null	null	100	null	null	null	null	46.66	CV3	87.00863:35307480 88.01198:1042727 89.01534:5846417		128457784	144633376	252097824	213170432	130467216	399266016	345597248	191809488	293196800	302002752	254413936	250822048	263528032	2.64193e+08	9.79803e+07
429	9.055	87.0088	w/o MS2:Pyruvic acid	[M-H]-	similar chromatogram in higher mz_1857; found in higher mz's MsMs_2492; similar chromatogram in higher mz_3933; similar chromatogram in higher mz_1842; similar chromatogram in higher mz_5936	1	FALSE	null	87.0088	C3H4O3	Alpha-keto acids and derivatives	LCTONWCANYUPML-UHFFFAOYSA-N	O=C(O)C(=O)C	530	TRUE	TRUE	FALSE		FALSE	FALSE	null	null	100	null	null	null	null	11.5	CN2	87.00877:4697501 88.01212:178056 89.01548:4873370		51493816	43078432	53994520	63522000	44674676	61486692	65966372	71380888	60538792	61655824	53218812	55169372	59910828	5.81315e+07	6.75648e+06
430	1.213	87.045	w/o MS2:Isobutyric acid	[M-H]-		0.1	FALSE	null	87.0452	C4H8O2	Carboxylic acids	KQNPFQTWMSNSAP-UHFFFAOYSA-N	O=C(O)C(C)C	530	TRUE	TRUE	FALSE		FALSE	FALSE	null	null	100	null	null	null	null	2.04	CD4	87.04497:730308 88.04832:288142 89.05168:0		19000708	16499353	20092362	31703996	16755521	22938690	19437664	17152938	20438408	18990678	15254472	20302344	14422173	2.0068e+07	4.43839e+06
431	0.722	87.2074	Unknown	[M-H]-	ion correlated with 411	0.95	FALSE	null	null	null	null	null	null	999	FALSE	FALSE	FALSE		FALSE	FALSE	null	null	null	null	null	null	null	1105.21	CD3	87.20737:910219 88.21072:0 89.21408:0		1563728	6243280	8513695	2885690	5094737	4244557	6492748	1572299	1968674	3801253	4946538	2735950	4480192	4.18507e+06	1.82619e+06
432	2.364	87.2126	Unknown	[M-H]-		0.65	FALSE	null	null	null	null	null	null	999	FALSE	FALSE	FALSE		FALSE	FALSE	null	null	null	null	null	null	null	157.54	CV3	87.21264:96210 88.21599:0 89.21935:0		177689	40911	414628	400271	74267	681921	592909	220025	512289	489728	489799	352582	573103	440622	298920
433	7.797	87.8337	Unknown	[M-H]-	similar chromatogram in higher mz_1343; similar chromatogram in higher mz_4864; similar chromatogram in higher mz_5187; similar chromatogram in higher mz_3291; similar chromatogram in higher mz_4328; similar chromatogram in higher mz_6352; similar chromatogram in higher mz_449; similar chromatogram in higher mz_1332; similar chromatogram in higher mz_1358; similar chromatogram in higher mz_2967; …	1	FALSE	null	null	null	null	null	null	999	FALSE	FALSE	FALSE		FALSE	FALSE	null	null	null	null	null	null	null	23.97	QC_R4	87.83365:370263 88.837:0 89.84036:0		3331240	2818359	2494958	3963445	2516443	3207924	3559482	3227842	3272885	3793404	3111778	3721901	2789496	3.29714e+06	471158
434	9.724	87.8339	Unknown	[M-H]-	similar chromatogram in higher mz_1386; similar chromatogram in higher mz_5242; similar chromatogram in higher mz_5562	0.9	FALSE	null	null	null	null	null	null	999	FALSE	FALSE	FALSE		FALSE	FALSE	null	null	null	null	null	null	null	78.94	QC_R4	87.83388:93644 88.83723:0 89.84059:0		455167	606186	616359	735217	924712	821140	1028257	550778	638790	709590	1215276	741146	562794	760912	236823
435	3.228	87.9725	Unknown	[M-H]-	similar chromatogram in higher mz_5373; similar chromatogram in higher mz_478; similar chromatogram in higher mz_2984; similar chromatogram in higher mz_5581	1	FALSE	null	null	null	null	null	null	999	FALSE	FALSE	FALSE		FALSE	FALSE	null	null	null	null	null	null	null	15.96	CV3	87.97246:233861 88.97581:0 89.97917:150641		1097348	1518438	2573829	1791005	2034369	1912932	1794271	2233089	1333269	1682819	1903110	1517840	1883704	1.79581e+06	367017
436	5.318	88.004	Unknown	[M-H]-	similar chromatogram in higher mz_1999; similar chromatogram in higher mz_2415; similar chromatogram in higher mz_5612	1	FALSE	null	null	null	null	null	null	999	FALSE	FALSE	FALSE		FALSE	FALSE	null	null	null	null	null	null	null	6.1	CN3	88.00399:115254 89.00734:120658 90.0107:48023		768494	809136	990184	1090137	682376	938158	1026239	1556052	942141	1058914	658071	1014101	889936	974323	198807
437	4.228	88.0403	w/o MS2:Alanine	[M-H]-		0.05	FALSE	null	88.0404	C3H7NO2	Alanine and derivatives	QNAYBMKLOCPYGJ-UHFFFAOYNA-N	O=C(O)C(N)C	530	TRUE	TRUE	FALSE		FALSE	FALSE	null	null	100	null	null	null	null	3.28	QC_R1	88.04025:573012 89.0436:41389 90.04696:149511		6936960	4881312	994278	6591002	4627326	6500571	5208588	5658048	4320966	3994056	8322418	15661041	2640520	5.81353e+06	3.03573e+06
438	2.381	88.0403	w/o MS2:Alanine	[M-H]-		0.15	FALSE	null	88.0404	C3H7NO2	Alanine and derivatives	QNAYBMKLOCPYGJ-UHFFFAOYNA-N	O=C(O)C(N)C	530	TRUE	TRUE	FALSE		FALSE	FALSE	null	null	100	null	null	null	null	0.79	QC_R0	88.04025:525820 89.0436:54001 90.04696:195437		14060905	1371798	2444360	2858912	1942498	10294102	5083104	4975874	945201	1351984	10917482	4128691	5234490	4.64957e+06	3.78662e+06
439	2.259	88.0403	w/o MS2:Alanine	[M-H]-		0.1	FALSE	null	88.0404	C3H7NO2	Alanine and derivatives	QNAYBMKLOCPYGJ-UHFFFAOYNA-N	O=C(O)C(N)C	530	TRUE	TRUE	FALSE		FALSE	FALSE	null	null	100	null	null	null	null	0.53	CD2	88.04025:366704 89.0436:0 90.04696:135770		1354802	4044702	1146022	5666904	6531856	3411318	1011454	1046820	7031506	2634016	2560554	1036461	2981444	2.66305e+06	1.89674e+06
440	1.238	88.0403	w/o MS2:Alanine	[M-H]-		0.4	FALSE	null	88.0404	C3H7NO2	Alanine and derivatives	QNAYBMKLOCPYGJ-UHFFFAOYNA-N	O=C(O)C(N)C	530	TRUE	TRUE	FALSE		FALSE	FALSE	null	null	100	null	null	null	null	4.4	QC_R0	88.04027:568573 89.04362:42072 90.04698:144161		10169158	6492550	10059118	5548140	6727780	12138454	9179244	9309824	7549004	5899296	11558572	10857971	5465783	8.01774e+06	2.07904e+06
441	1.388	88.0403	w/o MS2:Alanine	[M-H]-		0.05	FALSE	null	88.0404	C3H7NO2	Alanine and derivatives	QNAYBMKLOCPYGJ-UHFFFAOYNA-N	O=C(O)C(N)C	530	TRUE	TRUE	FALSE		FALSE	FALSE	null	null	100	null	null	null	null	0.78	CD4	88.04027:309661 89.04362:36161 90.04698:179427		1360804	3847016	3042632	4479192	1106189	3152423	1597945	2878116	1396040	989250	2052993	1621160	2335629	2.25335e+06	1.26108e+06
442	9.521	88.0403	w/o MS2:Alanine	[M-H]-	found in higher mz's MsMs_1342; found in higher mz's MsMs_2320	1	FALSE	null	88.0404	C3H7NO2	Alanine and derivatives	QNAYBMKLOCPYGJ-UHFFFAOYNA-N	O=C(O)C(N)C	530	TRUE	TRUE	FALSE		FALSE	FALSE	null	null	100	null	null	null	null	439.07	CN3	88.04028:32019244 89.04363:1087494 90.04699:125785		286643392	230445968	245301200	309341344	266564160	294508672	338742304	398711808	300250944	305486848	285924512	285610272	296021728	2.96216e+08	3.46948e+07
443	5.106	88.0403	w/o MS2:Alanine	[M-H]-	found in higher mz's MsMs_2768	1	FALSE	null	88.0404	C3H7NO2	Alanine and derivatives	QNAYBMKLOCPYGJ-UHFFFAOYNA-N	O=C(O)C(N)C	530	TRUE	TRUE	FALSE		FALSE	FALSE	null	null	100	null	null	null	null	10.77	CN1	88.04028:1470590 89.04363:204922 90.04699:734282		19133890	21784388	21844874	17109366	17969148	24535296	24172244	20871460	19902898	21848900	22692460	31432106	20122218	2.15547e+07	4.50299e+06
444	10.979	88.0403	w/o MS2:Alanine	[M-H]-		0.05	FALSE	null	88.0404	C3H7NO2	Alanine and derivatives	QNAYBMKLOCPYGJ-UHFFFAOYNA-N	O=C(O)C(N)C	530	TRUE	TRUE	FALSE		FALSE	FALSE	null	null	100	null	null	null	null	4.49	CN2	88.0403:843999 89.04365:31664 90.04701:168403		22822018	12080197	16985032	20538616	9229623	27285438	24764888	10248409	5391056	19653202	33886124	29801142	20533364	1.66505e+07	8.92738e+06
445	8.372	88.0403	w/o MS2:Alanine	[M-H]-		0.45	FALSE	null	88.0404	C3H7NO2	Alanine and derivatives	QNAYBMKLOCPYGJ-UHFFFAOYNA-N	O=C(O)C(N)C	530	TRUE	TRUE	FALSE		FALSE	FALSE	null	null	100	null	null	null	null	16.02	CN1	88.04031:2366453 89.04366:99303 90.04702:158645		33178076	25117568	31596736	38152988	27019486	43327788	37439932	38114212	35846432	38719168	39051924	33646864	34527044	3.63903e+07	6.07297e+06
446	9.729	88.0403	w/o MS2:Alanine	[M-H]-	found in higher mz's MsMs_1386; found in higher mz's MsMs_4969	0.9	FALSE	null	88.0404	C3H7NO2	Alanine and derivatives	QNAYBMKLOCPYGJ-UHFFFAOYNA-N	O=C(O)C(N)C	530	TRUE	TRUE	FALSE		FALSE	FALSE	null	null	100	null	null	null	null	407.5	CD4	88.04033:28668426 89.04368:1009364 90.04704:161210		301519744	282275712	309481472	377523552	297112960	345748288	390547232	319483008	316529632	331341216	365656288	322544704	315912768	328708488	2.79714e+07
447	7.798	88.0403	w/o MS2:Alanine	[M-H2O-H]-	found in higher mz's MsMs_1343; adduct linked to 1825_[M+FA-H]-; found in higher mz's MsMs_5187; found in higher mz's MsMs_4328; found in higher mz's MsMs_1825; found in higher mz's MsMs_3291; similar chromatogram in higher mz_4214	1	FALSE	null	88.0404	C3H7NO2	Alanine and derivatives	QNAYBMKLOCPYGJ-UHFFFAOYNA-N	O=C(O)C(N)C	530	TRUE	TRUE	FALSE		FALSE	FALSE	null	null	100	null	null	null	null	1587.04	CN4	88.04034:100588720 89.04369:4015742 90.04705:639996		1076736896	936813632	1134096384	1273438976	1056814336	1362360960	1339132800	1347120896	1302526208	1270530560	1205174144	1227851776	1241603840	1220232848	1.04263e+08
448	4.812	88.0404	w/o MS2:Alanine	[M-H]-		0.05	FALSE	null	88.0404	C3H7NO2	Alanine and derivatives	QNAYBMKLOCPYGJ-UHFFFAOYNA-N	O=C(O)C(N)C	530	TRUE	TRUE	FALSE		FALSE	FALSE	null	null	100	null	null	null	null	1.42	QC_R4	88.04041:323212 89.04376:338117 90.04712:1208619		9802437	1874751	2405219	5119974	6635326	11085793	7840200	1826078	7314679	5824294	15782362	1563448	1114591	5.94383e+06	3.89036e+06
449	7.783	88.2477	Unknown	[M-H]-		0.45	FALSE	null	null	null	null	null	null	999	FALSE	FALSE	FALSE		FALSE	FALSE	null	null	null	null	null	null	null	502.97	QC_R4	88.24766:350078 89.25101:25612 90.25437:0		3200300	2690564	2339417	3693121	2552784	3014517	3293798	3066388	3108546	3494816	3073657	3605381	2652398	3.06444e+06	600770
450	4.482	88.8138	Unknown	[M-H]-	ion correlated with 477; similar chromatogram in higher mz_4703; similar chromatogram in higher mz_4347	1	FALSE	null	null	null	null	null	null	999	FALSE	FALSE	FALSE		FALSE	FALSE	null	null	null	null	null	null	null	20.49	CD4	88.8138:2829088 89.81715:0 90.82051:0		17462538	23397270	20625090	32861784	32099934	30198118	20856924	23252126	20421212	25081188	20817970	16095753	25623094	2.34161e+07	4.5261e+06
451	16.059	88.9879	Unknown	[M-H]-		0.25	FALSE	null	null	null	null	null	null	999	FALSE	FALSE	FALSE		FALSE	FALSE	null	null	null	null	null	null	null	3.92	CV2	88.98788:1208634 89.99123:0 90.99459:5258		23257622	6360512	10699642	38312772	37946416	9703326	4633234	33104520	37335912	7324819	26317516	6181356	40568392	2.13818e+07	1.49184e+07
452	17.006	88.9879	Unknown	[M-H]-		0.05	FALSE	null	null	null	null	null	null	999	FALSE	FALSE	FALSE		FALSE	FALSE	null	null	null	null	null	null	null	5.41	CN3	88.98788:545329 89.99123:0 90.99459:2660		2774488	1226731	2593116	2942260	2572396	2846457	3110706	8390668	2721951	2370232	1100321	2954125	2219463	2.72099e+06	1.47251e+06
453	10.628	88.9879	Unknown	[M-H]-		0.45	FALSE	null	null	null	null	null	null	999	FALSE	FALSE	FALSE		FALSE	FALSE	null	null	null	null	null	null	null	18.86	CN3	88.9879:4879648 89.99125:59003 90.99461:34966		30119176	31610588	122521760	133730760	121745096	122442904	116824064	148756736	134310480	131250904	30430094	31398988	128472808	1.00903e+08	4.72501e+07
454	11.352	88.9879	Unknown	[M-H]-		0.1	FALSE	null	null	null	null	null	null	999	FALSE	FALSE	FALSE		FALSE	FALSE	null	null	null	null	null	null	null	7.76	CD3	88.98792:2368428 89.99127:25831 90.99463:0		74062256	71094736	47650484	74457304	59714712	75764792	82261016	50417572	54776072	50394476	95262816	56103788	55846524	6.01972e+07	1.53115e+07
455	10.683	88.9879	Unknown	[M-H]-		0.4	FALSE	null	null	null	null	null	null	999	FALSE	FALSE	FALSE		FALSE	FALSE	null	null	null	null	null	null	null	28	CV1	88.98792:4555195 89.99127:92989 90.99463:48882		35516352	66819068	122521768	38860392	121745096	122442896	116824064	148756736	36295844	131250904	125212176	126165408	128472808	1.00316e+08	3.97701e+07
456	12.258	88.9879	Unknown	[M-H]-	ion correlated with 460	0.45	TRUE	null	null	null	null	null	null	999	FALSE	FALSE	FALSE		FALSE	FALSE	null	null	null	null	null	null	null	8.38	CD1	88.98791:2879144 89.99126:45821 90.99462:25753	60.99305:13993 63.2084:2128 63.51426:1909 66.40613:1816 71.01398:4263 85.88322:1826 87.0091:3016 88.98772:7260 89.02467:80219 89.04272:1996	61318664	75061864	66871396	51689536	58601424	14742728	17539414	84118192	52997436	50799616	12499392	14902936	51978944	5.03889e+07	2.01766e+07
457	12.604	88.9879	Unknown	[M-H]-		0.2	TRUE	null	null	null	null	null	null	999	FALSE	FALSE	FALSE		FALSE	FALSE	null	null	null	null	null	null	null	6.34	CV4	88.98795:1669316 89.9913:0 90.99466:1856	60.99305:6723 67.94567:1767 71.01405:3730 78.66229:1672 87.00918:3098 88.9878:5459 89.02475:67795	55630440	48030272	40988984	70847400	13201938	34050460	30529082	11257239	34063528	17226424	6947376	9017125	50255168	3.48071e+07	18710373
458	16.583	88.9879	Unknown	[M-H]-		0.05	FALSE	null	null	null	null	null	null	999	FALSE	FALSE	FALSE		FALSE	FALSE	null	null	null	null	null	null	null	3.83	CD5	88.98794:800814 89.99129:0 90.99465:3353		5513436	18253258	21878406	5253380	23436642	6861713	5506686	6025626	6190530	5392796	16787862	24706124	5363197	1.04161e+07	7.40606e+06
459	15.715	88.9879	Unknown	[M-H]-		0.05	FALSE	null	null	null	null	null	null	999	FALSE	FALSE	FALSE		FALSE	FALSE	null	null	null	null	null	null	null	4.39	CV4	88.98795:893291 89.9913:18613 90.99466:4561		12006833	5539358	15738197	15439446	15953970	12185170	16038611	16658186	15286252	13483401	13371451	12450035	15330771	1.42918e+07	2.88313e+06
460	12.216	88.988	Unknown	[M-H]-	ion correlated with 456	0.35	FALSE	null	null	null	null	null	null	999	FALSE	FALSE	FALSE		FALSE	FALSE	null	null	null	null	null	null	null	11.06	CV4	88.98798:2574752 89.99133:54988 90.99469:0		61318664	75061864	66871396	51689536	21742454	47992756	61086928	82917920	52997436	50799616	67829616	71910144	51978944	5.79427e+07	1.27943e+07
461	15.985	88.9881	Unknown	[M-H]-		0.4	FALSE	null	null	null	null	null	null	999	FALSE	FALSE	FALSE		FALSE	FALSE	null	null	null	null	null	null	null	5.22	CN1	88.98808:1360629 89.99143:28208 90.99479:1232		6955914	51880164	15823213	8326127	37946416	27170070	18231988	7818262	8203106	21486800	6391859	22896470	15954902	1.93888e+07	1.22046e+07
462	4.479	89.0242	w/o MS2:3-Hydroxypropanoic acid	[M-H]-	adduct linked to 149_[M-H2O-H]-; found in higher mz's MsMs_5297; found in higher mz's MsMs_4703; found in higher mz's MsMs_3096; similar chromatogram in higher mz_4351	1	FALSE	null	89.0244	C3H6O3	Beta hydroxy acids and derivatives	ALRHLSYJTWAHJZ-UHFFFAOYSA-N	O=C(O)CCO	530	TRUE	TRUE	FALSE		FALSE	FALSE	null	null	100	null	null	null	null	729.78	CD4	89.02415:876011136 90.0275:37487988 91.03086:6441935		9663373312	8568864768	8957583360	12172656640	10537448448	9453931520	10122075136	9432854528	8908296192	9304678400	9166710784	9209647104	9650008064	9370144179	8.91041e+08
463	5.63	89.0242	w/o MS2:3-Hydroxypropanoic acid	[M-H]-		0.05	FALSE	null	89.0244	C3H6O3	Beta hydroxy acids and derivatives	ALRHLSYJTWAHJZ-UHFFFAOYSA-N	O=C(O)CCO	530	TRUE	TRUE	FALSE		FALSE	FALSE	null	null	100	null	null	null	null	8.18	CN3	89.02422:16368871 90.02757:431020 91.03093:132832		335846272	43790956	304193984	666141312	343617792	108447424	313547712	613408448	105917824	456180768	411018432	147255088	108021152	239616593	1.95759e+08
464	6.321	89.0242	w/o MS2:3-Hydroxypropanoic acid	[M-H]-		0.05	FALSE	null	89.0244	C3H6O3	Beta hydroxy acids and derivatives	ALRHLSYJTWAHJZ-UHFFFAOYSA-N	O=C(O)CCO	530	TRUE	TRUE	FALSE		FALSE	FALSE	null	null	100	null	null	null	null	4.3	CD5	89.02425:11567635 90.0276:334958 91.03096:60109		222470560	197430336	143291616	312981536	322342464	161531568	473700288	187191744	281041024	202051648	215306512	175782656	304921568	244795140	8.29518e+07
465	1.763	89.0244	w/o MS2:3-Hydroxypropanoic acid	[M-H]-	ion correlated with 475	0.55	FALSE	null	89.0244	C3H6O3	Beta hydroxy acids and derivatives	ALRHLSYJTWAHJZ-UHFFFAOYSA-N	O=C(O)CCO	530	TRUE	TRUE	FALSE		FALSE	FALSE	null	null	100	null	null	null	null	5.44	QC_R1	89.02437:8857595 90.02772:268382 91.03108:0		334904832	282765728	428981312	421012992	325847744	392162816	63028904	77878376	425984032	326556448	198148400	469181216	548359552	3.58997e+08	1.29743e+08
466	2.883	89.0244	w/o MS2:3-Hydroxypropanoic acid	[M-H]-	ion correlated with 469	0.05	FALSE	null	89.0244	C3H6O3	Beta hydroxy acids and derivatives	ALRHLSYJTWAHJZ-UHFFFAOYSA-N	O=C(O)CCO	530	TRUE	TRUE	FALSE		FALSE	FALSE	null	null	100	null	null	null	null	3.72	CD3	89.02438:5730453 90.02773:233725 91.03109:24903		160560528	48337768	151685344	48942908	53277268	61872792	146889152	49865004	55024348	52911872	203272288	177158864	147269296	1.10941e+08	5.25273e+07
467	0.472	89.0244	w/o MS2:3-Hydroxypropanoic acid	[M-H]-		0.1	FALSE	null	89.0244	C3H6O3	Beta hydroxy acids and derivatives	ALRHLSYJTWAHJZ-UHFFFAOYSA-N	O=C(O)CCO	530	TRUE	TRUE	FALSE		FALSE	FALSE	null	null	100	null	null	null	null	4.1	CN1	89.02438:7137517 90.02773:197078 91.03109:34261		20957822	44676344	54643628	46008968	168219456	213123456	30021716	43814776	128377904	166568976	62533304	58586292	31469568	8.38601e+07	7.01397e+07
468	10.701	89.0244	w/o MS2:3-Hydroxypropanoic acid	[M-H]-		0.1	FALSE	null	89.0244	C3H6O3	Beta hydroxy acids and derivatives	ALRHLSYJTWAHJZ-UHFFFAOYSA-N	O=C(O)CCO	530	TRUE	TRUE	FALSE		FALSE	FALSE	null	null	100	null	null	null	null	0.28	QC_R1	89.02438:5958602 90.02773:161112 91.03109:0		21040542	30605994	12373252	20706796	15385668	17971338	17249146	24247356	16779194	13820211	20750600	88615072	15943644	2.71563e+07	2.16439e+07
469	2.825	89.0244	w/o MS2:3-Hydroxypropanoic acid	[M-H]-	ion correlated with 473; ion correlated with 466	0.1	FALSE	null	89.0244	C3H6O3	Beta hydroxy acids and derivatives	ALRHLSYJTWAHJZ-UHFFFAOYSA-N	O=C(O)CCO	530	TRUE	TRUE	FALSE		FALSE	FALSE	null	null	100	null	null	null	null	3.06	CV2	89.02438:5748856 90.02773:215883 91.03109:25168		160560528	145579296	51867040	153600432	159927040	106744216	146889152	133617584	134875456	136655968	203272288	177158864	147269296	1.36445e+08	3.60111e+07
470	1.861	89.0244	w/o MS2:3-Hydroxypropanoic acid	[M-H]-		0.05	FALSE	null	89.0244	C3H6O3	Beta hydroxy acids and derivatives	ALRHLSYJTWAHJZ-UHFFFAOYSA-N	O=C(O)CCO	530	TRUE	TRUE	FALSE		FALSE	FALSE	null	null	100	null	null	null	null	6.05	CN2	89.02439:7581942 90.02774:194513 91.0311:59763		170437792	64112304	70684528	67590672	62502148	73470672	475226752	63747548	75029592	73839576	30280598	71876392	73922944	1.00348e+08	9.53751e+07
471	10.956	89.0244	w/o MS2:3-Hydroxypropanoic acid	[M-H]-		0.05	FALSE	null	89.0244	C3H6O3	Beta hydroxy acids and derivatives	ALRHLSYJTWAHJZ-UHFFFAOYSA-N	O=C(O)CCO	530	TRUE	TRUE	FALSE		FALSE	FALSE	null	null	100	null	null	null	null	1.03	CD1	89.02439:6168767 90.02774:181370 91.0311:28213		191200032	28425854	29795008	157692336	15357164	186610512	186895856	56770560	113613536	19186488	52618580	50134976	14735598	7.18141e+07	6.18574e+07
472	1.447	89.0244	w/o MS2:3-Hydroxypropanoic acid	[M-H]-		0.05	FALSE	null	89.0244	C3H6O3	Beta hydroxy acids and derivatives	ALRHLSYJTWAHJZ-UHFFFAOYSA-N	O=C(O)CCO	530	TRUE	TRUE	FALSE		FALSE	FALSE	null	null	100	null	null	null	null	4.55	CD2	89.02441:6408548 90.02776:182214 91.03112:35440		60242944	155728464	54364900	49891840	135022128	144555248	65914904	59117732	48938108	103119184	193193248	59110812	47853144	8.30925e+07	4.79397e+07
473	2.779	89.0244	w/o MS2:3-Hydroxypropanoic acid	[M-H]-	ion correlated with 469	0.05	TRUE	null	89.0244	C3H6O3	Beta hydroxy acids and derivatives	ALRHLSYJTWAHJZ-UHFFFAOYSA-N	O=C(O)CCO	530	TRUE	TRUE	FALSE		FALSE	FALSE	null	null	100	null	null	null	null	4.86	CD5	89.02441:5864204 90.02776:174803 91.03112:0	54.60904:1668 57.40106:1918 71.01405:5561 73.46613:1665 87.00832:2060 89.02475:82043	46498652	145579296	57526316	91761136	159927040	179644928	49423672	133617584	134875456	136655968	58204712	55052780	147269296	9.15638e+07	5.09122e+07
474	5.707	89.0244	w/o MS2:3-Hydroxypropanoic acid	[M-H]-		0.1	FALSE	null	89.0244	C3H6O3	Beta hydroxy acids and derivatives	ALRHLSYJTWAHJZ-UHFFFAOYSA-N	O=C(O)CCO	530	TRUE	TRUE	FALSE		FALSE	FALSE	null	null	100	null	null	null	null	4.86	CD2	89.02442:15389339 90.02777:390052 91.03113:94009		335846272	286008160	104909912	126066072	343617792	97131224	313547712	116384520	111370560	101679928	114655520	147255088	44306388	208603216	1.44915e+08
475	1.725	89.0244	w/o MS2:3-Hydroxypropanoic acid	[M-H]-	ion correlated with 465	0.3	TRUE	null	89.0244	C3H6O3	Beta hydroxy acids and derivatives	ALRHLSYJTWAHJZ-UHFFFAOYSA-N	O=C(O)CCO	530	TRUE	TRUE	FALSE		FALSE	FALSE	null	null	100	null	null	null	null	4.98	CD3	89.02442:7888239 90.02777:210333 91.03113:24009	59.89985:1721 71.01401:4820 71.57752:1570 87.00913:2527 89.0247:115313	334904832	282765728	428981312	421013024	325847712	392162816	60758432	395080384	104154800	326556448	198148400	469181216	558874880	3.37795e+08	1.39039e+08
476	0.588	89.0244	w/o MS2:3-Hydroxypropanoic acid	[M-H]-		0.05	FALSE	null	89.0244	C3H6O3	Beta hydroxy acids and derivatives	ALRHLSYJTWAHJZ-UHFFFAOYSA-N	O=C(O)CCO	530	TRUE	TRUE	FALSE		FALSE	FALSE	null	null	100	null	null	null	null	5.03	CV3	89.02444:6380526 90.02779:185633 91.03115:65882		134194664	194218544	99873296	130796760	101477464	46200524	102669296	285806240	96972120	42041236	231149232	44741332	100576008	1.26892e+08	6.57061e+07
477	4.482	89.2356	Unknown	[M-H]-	ion correlated with 450	1	FALSE	null	null	null	null	null	null	999	FALSE	FALSE	FALSE		FALSE	FALSE	null	null	null	null	null	null	null	287.13	CD4	89.23557:2673820 90.23892:0 91.24228:0		16427251	21805766	19602820	30856292	29840968	27935464	19488332	21666870	19799922	23392136	19329756	15228164	24307140	2.19779e+07	4.13479e+06
478	3.236	89.9696	Unknown	[M-H]-	similar chromatogram in higher mz_5581	0.7	FALSE	null	null	null	null	null	null	999	FALSE	FALSE	FALSE		FALSE	FALSE	null	null	null	null	null	null	null	11.58	CD3	89.96957:169105 90.97292:0 91.97628:0		720683	1034096	1782726	1117667	1258714	1100209	1309514	1339895	941652	973659	1364809	854535	1295649	1.16726e+06	259953
479	7.952	90.0017	Unknown	[M-H]-	similar chromatogram in higher mz_5689	0.6	FALSE	null	null	null	null	null	null	999	FALSE	FALSE	FALSE		FALSE	FALSE	null	null	null	null	null	null	null	6.8	CV4	90.00166:158747 91.00501:0 92.00837:0		1527036	738326	1156626	1410767	1443616	1340970	955452	1779778	2008408	2231140	1000392	1534153	1706069	1.54611e+06	572937
480	2.805	90.0018	Unknown	[M-H]-	similar chromatogram in higher mz_5241; found in higher mz's MsMs_5241; similar chromatogram in higher mz_4417; found in higher mz's MsMs_4417; similar chromatogram in higher mz_5583; similar chromatogram in higher mz_5740	0.05	FALSE	null	null	null	null	null	null	999	FALSE	FALSE	FALSE		FALSE	FALSE	null	null	null	null	null	null	null	6.47	CV3	90.00175:298922 91.0051:0 92.00846:173281		145068	184971	299298	946732	1258995	228351	1598922	620818	1299520	224760	293132	350097	171392	901853	1.29471e+06
481	1.605	90.0275	Unknown	[M-H]-		0.05	FALSE	null	null	null	null	null	null	999	FALSE	FALSE	FALSE		FALSE	FALSE	null	null	null	null	null	null	null	4.5	CV3	90.02753:196320 91.03088:39238 92.03424:0		1460072	486858	545628	1266557	1047034	569207	467649	1443003	813044	1288603	1223658	1835523	1107047	1.28888e+06	1.19327e+06
482	9.914	90.0277	Unknown	[M-H]-		0.05	FALSE	null	null	null	null	null	null	999	FALSE	FALSE	FALSE		FALSE	FALSE	null	null	null	null	null	null	null	1.68	QC_R0	90.02766:222895 91.03101:23200 92.03437:0		1469716	4322036	2187930	4695106	3916938	1767671	1752429	1625664	4322872	1479746	5554961	3490906	2660098	2.81496e+06	1.3756e+06
483	7.799	90.0444	Unknown	[M-H]-		1	FALSE	null	null	null	null	null	null	999	FALSE	FALSE	FALSE		FALSE	FALSE	null	null	null	null	null	null	null	8.19	CN4	90.04443:375249 91.04778:0 92.05114:0		3349389	3030431	3487818	3938334	2851813	4517292	4545826	4265168	4257846	4029261	3676923	4192337	4207678	3.9017e+06	458188
484	1.401	90.971	Unknown	[M-H]-	ion correlated with 485	0.1	FALSE	null	null	null	null	null	null	999	FALSE	FALSE	FALSE		FALSE	FALSE	null	null	null	null	null	null	null	9.5	CD3	90.97101:267826 91.97436:0 92.97772:0		723569	3249418	5600720	2206152	3977990	3733961	4247834	4695900	5654258	2716933	2827919	1591500	3383803	3.33965e+06	1.322e+06
485	1.361	90.971	Unknown	[M-H]-	ion correlated with 484	0.1	FALSE	null	null	null	null	null	null	999	FALSE	FALSE	FALSE		FALSE	FALSE	null	null	null	null	null	null	null	10.17	CD2	90.97103:251340 91.97438:0 92.97774:0		2799728	3249418	3622875	1849177	3977990	3733961	1735338	4695900	1975064	3297410	1298107	1530208	1917961	2.73187e+06	1.04887e+06
486	16.628	90.9711	Unknown	[M-H]-		0.3	FALSE	null	null	null	null	null	null	999	FALSE	FALSE	FALSE		FALSE	FALSE	null	null	null	null	null	null	null	5.51	CV1	90.97105:203934 91.9744:0 92.97776:0		766576	575486	1447879	5782572	3050590	6781804	6400168	581447	4804387	2327016	1876031	5712782	2869580	3.38735e+06	2.34124e+06
487	0.506	90.9711	Unknown	[M-H]-	found in higher mz's MsMs_4831	0.15	FALSE	null	null	null	null	null	null	999	FALSE	FALSE	FALSE		FALSE	FALSE	null	null	null	null	null	null	null	7.68	CN3	90.97108:344200 91.97443:0 92.97779:0		1197886	2094672	2804240	2379092	1485040	1318828	2356083	8464754	1007940	2175914	1056887	1450761	3565822	2.30294e+06	1.88004e+06
488	0.58	90.9711	Unknown	[M-H]-	ion correlated with 492	0.25	FALSE	null	null	null	null	null	null	999	FALSE	FALSE	FALSE		FALSE	FALSE	null	null	null	null	null	null	null	12.35	CD2	90.97111:336042 91.97446:0 92.97782:0		5098252	9174448	4333954	8767123	4994014	5873340	6855002	4485398	5934966	10828988	4938060	5369064	4465864	6.01704e+06	2.04665e+06
489	1.466	90.9711	Unknown	[M-H]-		0.35	FALSE	null	null	null	null	null	null	999	FALSE	FALSE	FALSE		FALSE	FALSE	null	null	null	null	null	null	null	9.66	CD4	90.97112:272949 91.97447:0 92.97783:0		653980	1046093	2272526	5088513	1447953	1274753	4247834	1917110	5654258	2679092	2827919	4669608	3383803	2.7865e+06	1.68375e+06
490	18.861	90.9711	Unknown	[M-H]-		0.2	FALSE	null	null	null	null	null	null	999	FALSE	FALSE	FALSE		FALSE	FALSE	null	null	null	null	null	null	null	6.03	CN5	90.97112:117234 91.97447:0 92.97783:0		257527	666656	362007	365934	507939	711988	240237	831910	789556	3104024	2403998	2119896	2828880	940229	900960
491	1.652	90.9711	Unknown	[M-H]-	ion correlated with 495	0.2	FALSE	null	null	null	null	null	null	999	FALSE	FALSE	FALSE		FALSE	FALSE	null	null	null	null	null	null	null	4.59	CD4	90.97112:282858 91.97447:0 92.97783:0		5481884	2869547	6118848	7442574	7021024	2495049	983565	4711722	1111443	6706781	2199279	632310	1916020	3.31368e+06	2.2982e+06
492	0.61	90.9711	Unknown	[M-H]-	ion correlated with 488	0.4	FALSE	null	null	null	null	null	null	999	FALSE	FALSE	FALSE		FALSE	FALSE	null	null	null	null	null	null	null	11.08	CN5	90.97113:357828 91.97448:0 92.97784:0		5098252	9174448	4333954	8767123	4994014	5873340	6855002	4485398	5934966	10828987	4938060	5369064	4465864	5.99255e+06	2.08315e+06
493	0.462	90.9711	Unknown	[M-H]-		0.1	FALSE	null	null	null	null	null	null	999	FALSE	FALSE	FALSE		FALSE	FALSE	null	null	null	null	null	null	null	4.56	QC_R3	90.97113:317370 91.97448:0 92.97784:0		4098344	2083960	2804240	1716845	12105596	2316004	1307010	8464754	7519736	2205923	796795	659509	3565822	3.21229e+06	2.98394e+06
494	1.773	90.9711	Unknown	[M-H]-		0.15	FALSE	null	null	null	null	null	null	999	FALSE	FALSE	FALSE		FALSE	FALSE	null	null	null	null	null	null	null	9.59	CN4	90.97114:254506 91.97449:0 92.97785:0		1136235	4252242	1913513	2095657	1842664	3701314	1423502	1818051	8160419	1916540	2958538	1302046	5894654	2.74899e+06	2.06066e+06
495	1.702	90.9712	Unknown	[M-H]-	ion correlated with 491	0.3	FALSE	null	null	null	null	null	null	999	FALSE	FALSE	FALSE		FALSE	FALSE	null	null	null	null	null	null	null	5.36	CV5	90.97117:265665 91.97452:0 92.97788:0		5481884	738956	6118848	2256676	7526880	2495049	5165230	4711722	1763892	6706782	682915	3557650	5894654	4.01606e+06	2.22364e+06
496	18.98	90.9712	Unknown	[M-H]-		0.05	FALSE	null	null	null	null	null	null	999	FALSE	FALSE	FALSE		FALSE	FALSE	null	null	null	null	null	null	null	0.58	CD4	90.97118:103599 91.97453:0 92.97789:0		731374	987462	1017562	850695	1114054	894099	579911	777499	978545	282391	216910	404403	424079	809991	357136
497	18.753	90.9712	Unknown	[M-H]-	found in higher mz's MsMs_1930	0.2	FALSE	null	null	null	null	null	null	999	FALSE	FALSE	FALSE		FALSE	FALSE	null	null	null	null	null	null	null	3.51	CD1	90.97121:117091 91.97456:0 92.97792:0		2383559	2197204	694289	1982918	361526	541214	1181329	442744	654353	692717	558272	584282	643004	1.12314e+06	740438
498	0.388	90.9713	Unknown	[M-H]-		0.05	FALSE	null	null	null	null	null	null	999	FALSE	FALSE	FALSE		FALSE	FALSE	null	null	null	null	null	null	null	3.31	QC_R2	90.97128:331192 91.97463:0 92.97799:0		4098344	1390484	5323458	760269	2208904	2316004	3333735	2063005	2264527	2065150	1986433	2193406	749458	2.76891e+06	1.87928e+06
499	1.584	90.9713	Unknown	[M-H]-		0.05	FALSE	null	null	null	null	null	null	999	FALSE	FALSE	FALSE		FALSE	FALSE	null	null	null	null	null	null	null	1.86	CV1	90.97134:233373 91.97469:0 92.97805:0		1712971	2869547	985988	610432	1275326	579238	499860	595048	865852	574328	887456	1175689	1916020	1.35882e+06	1.13538e+06
500	1.977	91.0398	w/o MS2:Glycerol	[M-H]-	ion correlated with 501	0.35	FALSE	null	91.0401	C3H8O3	Sugar alcohols	PEDCQBHIVMGVHV-UHFFFAOYSA-N	OCC(O)CO	530	TRUE	TRUE	FALSE		FALSE	FALSE	null	null	100	null	null	null	null	5.19	CN5	91.03977:120533 92.04312:0 93.04648:24104		1392460	1053278	1311982	1144522	1112976	1367009	1268324	1056089	1234811	1557162	1211376	1418203	1078030	1.3015e+06	181380
501	1.947	91.0399	w/o MS2:Glycerol	[M-H]-	ion correlated with 500	0.35	FALSE	null	91.0401	C3H8O3	Sugar alcohols	PEDCQBHIVMGVHV-UHFFFAOYSA-N	OCC(O)CO	530	TRUE	TRUE	FALSE		FALSE	FALSE	null	null	100	null	null	null	null	4.86	QC_R4	91.03991:114717 92.04326:0 93.04662:38870		1392461	968307	1188161	1128964	1112976	1452231	1268324	1056089	1234811	1457210	1127229	1418203	1016939	1.26844e+06	180120
502	2.712	92.0254	Unknown	[M-H]-	similar chromatogram in higher mz_1466; found in higher mz's MsMs_1466; similar chromatogram in higher mz_5985; similar chromatogram in higher mz_2317; found in higher mz's MsMs_5314; similar chromatogram in higher mz_6387; similar chromatogram in higher mz_1431; similar chromatogram in higher mz_1474; similar chromatogram in higher mz_6557; similar chromatogram in higher mz_5939; similar chromat…	1	TRUE	null	null	null	null	null	null	999	FALSE	FALSE	FALSE		FALSE	FALSE	null	null	null	null	null	null	null	880.74	CD1	92.02544:7369894 93.02879:269288 94.03215:0	65.01453:65845 92.02531:181751	143568192	120490200	176718336	174546512	132176936	207403280	206261152	215569040	201631120	204844752	174552512	172260336	189922896	1.83325e+08	2.53043e+07
503	18.827	92.9277	Unknown	[M-H]-		0.15	FALSE	null	null	null	null	null	null	999	FALSE	FALSE	FALSE		FALSE	FALSE	null	null	null	null	null	null	null	4.01	CD4	92.9277:180750 93.93105:0 94.93441:113708		985223	2223722	355854	3242087	644528	690628	1051509	4414532	2561252	4291176	1104074	601757	665221	1.77465e+06	1.46652e+06
504	0.197	92.9278	Unknown	[M-H]-		0.05	FALSE	null	null	null	null	null	null	999	FALSE	FALSE	FALSE		FALSE	FALSE	null	null	null	null	null	null	null	19.11	CN1	92.92776:484378 93.93111:0 94.93447:350454		3784942	4712613	4348209	1613828	2833588	6085928	2613771	2772004	4475716	2867166	5062909	6031166	5522600	4.36605e+06	1.5972e+06
505	0.613	92.9278	Unknown	[M-H]-		0.55	FALSE	null	null	null	null	null	null	999	FALSE	FALSE	FALSE		FALSE	FALSE	null	null	null	null	null	null	null	645.91	CN3	92.9278:613015 93.93115:0 94.93451:385289		12188624	9236885	7860288	3817274	7807382	6469432	11475250	12611196	6332020	10404440	9288178	3373854	9350720	8.11605e+06	2.71582e+06
506	2.23	92.9278	Unknown	[M-H]-		0.3	FALSE	null	null	null	null	null	null	999	FALSE	FALSE	FALSE		FALSE	FALSE	null	null	null	null	null	null	null	1468.52	CN4	92.92781:581270 93.93116:0 94.93452:413113		15887679	16788488	14987627	14719708	5409132	13024974	12878452	3482503	13788072	7062799	12853268	13941682	14258839	1.25697e+07	4.01018e+06
507	18.875	92.9278	Unknown	[M-H]-		0.15	FALSE	null	null	null	null	null	null	999	FALSE	FALSE	FALSE		FALSE	FALSE	null	null	null	null	null	null	null	14.79	CD2	92.92782:186102 93.93117:0 94.93453:92291		2292551	2223722	550582	3242087	2006836	1156973	1084113	527093	2561252	1032736	5736380	999664	1155100	1.67632e+06	1.24541e+06
508	18.951	92.9278	Unknown	[M-H]-		0.05	FALSE	null	null	null	null	null	null	999	FALSE	FALSE	FALSE		FALSE	FALSE	null	null	null	null	null	null	null	449.32	QC_R2	92.92782:168237 93.93117:0 94.93453:102572		563831	668988	1269019	475546	2242234	1477474	1507957	1081976	778227	1742991	672049	1266646	2240724	1.39651e+06	775500
509	1.438	92.9278	Unknown	[M-H]-		0.15	FALSE	null	null	null	null	null	null	999	FALSE	FALSE	FALSE		FALSE	FALSE	null	null	null	null	null	null	null	10.02	CN5	92.92783:605037 93.93118:0 94.93454:289252		4492503	9218881	4941196	8481953	4419404	3690978	4415456	8971005	7628945	10750461	7657303	4013906	7447330	6.25527e+06	2.08118e+06
510	1.63	92.9278	Unknown	[M-H]-		0.25	FALSE	null	null	null	null	null	null	999	FALSE	FALSE	FALSE		FALSE	FALSE	null	null	null	null	null	null	null	30.68	CD4	92.92784:655037 93.93119:0 94.93455:458102		16938424	3374012	6941862	12044020	4436974	12688892	11745879	11814374	5147414	3684424	4446562	2090505	8161500	7.49942e+06	4.47675e+06
511	0.565	92.9278	Unknown	[M-H]-	found in higher mz's MsMs_4831	0.45	FALSE	null	null	null	null	null	null	999	FALSE	FALSE	FALSE		FALSE	FALSE	null	null	null	null	null	null	null	9.75	QC_R4	92.92784:607776 93.93119:0 94.93455:417482		12188624	9236885	1788334	12497813	7807382	6469432	3979030	12611197	18032488	10404439	4081278	16212322	9990014	9.45413e+06	5.33051e+06
512	18.683	92.9278	Unknown	[M-H]-		0.05	FALSE	null	null	null	null	null	null	999	FALSE	FALSE	FALSE		FALSE	FALSE	null	null	null	null	null	null	null	16.87	QC_R4	92.92784:172060 93.93119:0 94.93455:110688		3746072	1182710	991338	855796	1424144	3677096	521668	931375	429862	1106629	967001	3726306	1137345	1.47014e+06	1.23378e+06
513	0.463	92.9279	Unknown	[M-H]-		0.05	FALSE	null	null	null	null	null	null	999	FALSE	FALSE	FALSE		FALSE	FALSE	null	null	null	null	null	null	null	17.69	CD5	92.92785:603304 93.9312:0 94.93456:320984		4047546	1608220	11881752	3801756	16339389	8144966	2250356	2895314	3383338	2302776	9009962	16212322	2412439	6.68005e+06	4.86411e+06
514	2.32	92.9279	Unknown	[M-H]-		0.1	FALSE	null	null	null	null	null	null	999	FALSE	FALSE	FALSE		FALSE	FALSE	null	null	null	null	null	null	null	42.08	CD5	92.92785:614870 93.9312:0 94.93456:387622		3956777	16788488	14987627	3706896	17175598	3329868	3220717	12094751	4250792	7541608	3674516	4196746	4215428	7.44697e+06	5.33671e+06
515	0.941	92.9279	Unknown	[M-H]-		0.55	FALSE	null	null	null	null	null	null	999	FALSE	FALSE	FALSE		FALSE	FALSE	null	null	null	null	null	null	null	14.56	CD4	92.92785:1049113 93.9312:0 94.93456:1288630		14187692	7826801	3822455	15282534	3147800	1716421	3102806	2491982	4216942	6333061	3990749	2942317	5360938	5.00942e+06	3.86127e+06
516	1.799	92.9279	Unknown	[M-H]-		0.2	FALSE	null	null	null	null	null	null	999	FALSE	FALSE	FALSE		FALSE	FALSE	null	null	null	null	null	null	null	14.36	QC_R3	92.92786:592625 93.93121:0 94.93457:379394		7588396	16031068	7762072	7256381	5057336	3248441	9499670	3582708	4250764	5636475	6935254	12513399	11475505	7.60781e+06	3.73315e+06
517	1.72	92.9279	Unknown	[M-H]-		0.3	FALSE	null	null	null	null	null	null	999	FALSE	FALSE	FALSE		FALSE	FALSE	null	null	null	null	null	null	null	15.16	CV5	92.92789:677786 93.93124:0 94.9346:354491		2962748	4753264	11795843	4344084	17028324	1299945	2484548	11814374	19727538	14817176	16322212	3960110	1921503	1.09765e+07	8.68813e+06
518	3.174	92.928	Unknown	[M-H]-	found in higher mz's MsMs_3231	1	FALSE	null	null	null	null	null	null	999	FALSE	FALSE	FALSE		FALSE	FALSE	null	null	null	null	null	null	null	260.43	CN3	92.92802:16276936 93.93137:0 94.93473:10694682		254784928	245939232	298965120	271602112	285468544	260914944	258835808	297282880	255332384	259104496	268969152	244899904	267899616	2.67993e+08	1.73042e+07
519	4.814	93.0091	Unknown	[M-H]-		0.25	FALSE	null	null	null	null	null	null	999	FALSE	FALSE	FALSE		FALSE	FALSE	null	null	null	null	null	null	null	3.38	QC_R3	93.00905:142754 94.0124:32075 95.01576:28833		509547	1858019	2778270	893035	389641	3381040	2834507	323732	661049	2044162	3321317	3010449	3044822	1.6797e+06	1.22073e+06
520	9.313	93.0091	Unknown	[M-H]-		0.05	FALSE	null	null	null	null	null	null	999	FALSE	FALSE	FALSE		FALSE	FALSE	null	null	null	null	null	null	null	1.53	QC_R2	93.00907:177050 94.01242:0 95.01578:39047		4302208	2843960	597879	1693078	1566968	4005366	650446	1548128	1846771	1777646	3707248	4420074	4325356	3.07484e+06	1.43661e+06
521	6.507	93.0091	Unknown	[M-H]-		0.05	FALSE	null	null	null	null	null	null	999	FALSE	FALSE	FALSE		FALSE	FALSE	null	null	null	null	null	null	null	3.23	QC_R4	93.00907:164167 94.01242:55213 95.01578:77787		1068805	2831128	4051222	485266	394326	2308662	358739	466960	3383704	1238457	757799	3621364	1140345	1.70303e+06	1.21593e+06
522	6.38	93.0091	Unknown	[M-H]-	found in higher mz's MsMs_2503	0.1	FALSE	null	null	null	null	null	null	999	FALSE	FALSE	FALSE		FALSE	FALSE	null	null	null	null	null	null	null	2.03	CV5	93.0091:152568 94.01245:0 95.01581:44923		1531708	1098870	1038268	1051383	1739416	1054092	1973472	1116642	1038050	1098338	1479266	1065325	1054606	1.2469e+06	339640
523	5.985	93.0091	Unknown	[M-H]-		0.35	FALSE	null	null	null	null	null	null	999	FALSE	FALSE	FALSE		FALSE	FALSE	null	null	null	null	null	null	null	2.54	CD5	93.00912:158279 94.01247:54109 95.01583:49298		1828087	910073	881654	1310278	2820116	1568867	1961991	2142217	1717026	1818888	1410780	922593	2260233	1.62956e+06	535939
524	16.544	93.0091	Unknown	[M-H]-		0.05	FALSE	null	null	null	null	null	null	999	FALSE	FALSE	FALSE		FALSE	FALSE	null	null	null	null	null	null	null	3.96	CD3	93.00912:333406 94.01247:0 95.01583:28082		2005550	1842090	12006889	2500455	986920	12530539	1722764	10340588	2470044	5088428	1550625	684110	6569454	5.64884e+06	4.75249e+06
525	5.037	93.0091	Unknown	[M-H]-		0.05	FALSE	null	null	null	null	null	null	999	FALSE	FALSE	FALSE		FALSE	FALSE	null	null	null	null	null	null	null	0.21	CD4	93.00914:137592 94.01249:48826 95.01585:54524		714363	1667024	1220614	1672486	871919	1147649	465117	554434	1671078	1372176	451829	525205	1413515	1.01851e+06	517244
526	4.966	93.0091	Unknown	[M-H]-		0.05	FALSE	null	null	null	null	null	null	999	FALSE	FALSE	FALSE		FALSE	FALSE	null	null	null	null	null	null	null	3.25	QC_R4	93.00914:132309 94.01249:58905 95.01585:82811		2482224	741716	587927	450368	2126855	557614	354300	2281412	1671078	392246	331736	388043	483150	1.18978e+06	991058
527	6.422	93.0092	Unknown	[M-H]-	found in higher mz's MsMs_2503	0.15	FALSE	null	null	null	null	null	null	999	FALSE	FALSE	FALSE		FALSE	FALSE	null	null	null	null	null	null	null	2.14	CD4	93.00915:148718 94.0125:57197 95.01586:69557		565728	1140938	1211833	2259833	1090308	1141232	1973472	1976190	1145778	1202133	1953147	1144555	1212351	1.38411e+06	460718
528	9.243	93.0092	Unknown	[M-H]-		0.2	FALSE	null	null	null	null	null	null	999	FALSE	FALSE	FALSE		FALSE	FALSE	null	null	null	null	null	null	null	1.9	QC_R3	93.00916:187368 94.01251:0 95.01587:32754		4302208	728569	2591967	4088838	4799669	4005366	3119432	1625216	4041528	4265606	1680161	4420074	4325356	3.27898e+06	1.46567e+06
529	4.25	93.0092	Unknown	[M-H]-		0.1	FALSE	null	null	null	null	null	null	999	FALSE	FALSE	FALSE		FALSE	FALSE	null	null	null	null	null	null	null	2.14	CD5	93.00919:126736 94.01254:44028 95.0159:0		2299096	1805910	2430672	758093	3309202	1281608	1308959	899639	3402325	364185	1297355	2285418	2540604	1.68679e+06	906546
530	4.16	93.0092	Unknown	[M-H]-		0.05	FALSE	null	null	null	null	null	null	999	FALSE	FALSE	FALSE		FALSE	FALSE	null	null	null	null	null	null	null	2.47	CD4	93.0092:134412 94.01255:32725 95.01591:45888		735360	1290480	867606	2607343	975793	1281608	542475	2751045	1021680	1243825	306559	2285418	966147	1.21031e+06	701563
531	4.722	93.0093	Unknown	[M-H]-		0.2	FALSE	null	null	null	null	null	null	999	FALSE	FALSE	FALSE		FALSE	FALSE	null	null	null	null	null	null	null	2.43	QC_R0	93.00927:140272 94.01262:55207 95.01598:55011		1525851	762211	2778270	639727	1891574	1694214	1314576	1855322	2461135	1072249	3321317	774752	806851	1.5104e+06	803463
532	16.384	93.0093	Unknown	[M-H]-		0.05	FALSE	null	null	null	null	null	null	999	FALSE	FALSE	FALSE		FALSE	FALSE	null	null	null	null	null	null	null	1.39	CN1	93.00932:333547 94.01267:0 95.01603:22269		2912410	2285525	2641451	5456712	1056210	5271060	3174379	4526354	781576	3378108	3753610	3849859	2020431	2.71262e+06	1.5108e+06
533	5.855	93.0093	Unknown	[M-H]-		0.05	FALSE	null	null	null	null	null	null	999	FALSE	FALSE	FALSE		FALSE	FALSE	null	null	null	null	null	null	null	3.11	QC_R0	93.00935:147888 94.0127:41713 95.01606:58320		530734	3371839	3479796	1595554	598633	976539	537353	408166	2347872	598421	2716342	982446	389120	1.29175e+06	988686
534	16.614	93.0093	Unknown	[M-H]-		0.05	FALSE	null	null	null	null	null	null	999	FALSE	FALSE	FALSE		FALSE	FALSE	null	null	null	null	null	null	null	0.99	QC_R1	93.00935:331402 94.0127:0 95.01606:26587		5798921	7729458	2490609	2500455	5790180	2500208	5432002	6170117	2464356	2323904	5823900	4084535	1356824	4.02976e+06	1.98272e+06
535	10.019	93.0094	Unknown	[M-H]-		0.05	FALSE	null	null	null	null	null	null	999	FALSE	FALSE	FALSE		FALSE	FALSE	null	null	null	null	null	null	null	3.09	QC_R3	93.00943:191287 94.01278:0 95.01614:0		1541561	861752	2758801	4698580	2321420	3002405	3909522	4840492	1880400	4170145	1777130	4023453	6243157	2.92932e+06	1.47927e+06
536	9.069	93.0456	Unknown	[M-H]-	found in higher mz's MsMs_1857	0.4	TRUE	null	null	null	null	null	null	999	FALSE	FALSE	FALSE		FALSE	FALSE	null	null	null	null	null	null	null	8.93	CN1	93.0456:614294 94.04895:0 95.05231:0	55.68155:1691 63.41117:1865 65.0145:5249 66.03474:2508 85.72281:1758 93.00914:13194 93.04572:27454	6764470	1412217	1155645	794885	509594	11998105	10565806	1105812	591440	719234	10048558	9753061	494116	4.36486e+06	4.22976e+06
537	6.389	93.0456	Unknown	[M-H]-		0.15	FALSE	null	null	null	null	null	null	999	FALSE	FALSE	FALSE		FALSE	FALSE	null	null	null	null	null	null	null	1.7	CN5	93.0456:123206 94.04895:0 95.05231:0		2429854	942196	2054718	1876704	2834735	1855879	1710028	1630561	1466688	2583680	2265182	2776362	1683032	1.95269e+06	670738
538	3.153	93.0457	Unknown	[M-H]-		0.2	FALSE	null	null	null	null	null	null	999	FALSE	FALSE	FALSE		FALSE	FALSE	null	null	null	null	null	null	null	10.54	CV3	93.04568:870210 94.04903:65253 95.05239:0		3044820	3305370	4011970	4182890	4899001	1668551	1845744	4001258	2018993	1965412	3168210	9940683	3685415	4.11543e+06	2.26821e+06
539	3.276	93.0457	Unknown	[M-H]-		0.9	FALSE	null	null	null	null	null	null	999	FALSE	FALSE	FALSE		FALSE	FALSE	null	null	null	null	null	null	null	10.66	CV3	93.04572:1049873 94.04907:74741 95.05243:0		8615838	10559062	5440024	12293922	6189052	5865940	6261504	5200426	7331506	6539910	10240466	5220080	11401089	8.82009e+06	3.85383e+06
540	6.015	93.0457	Unknown	[M-H]-		0.5	FALSE	null	null	null	null	null	null	999	FALSE	FALSE	FALSE		FALSE	FALSE	null	null	null	null	null	null	null	3.14	CD2	93.04572:437537 94.04907:0 95.05243:0		1575636	4815698	1825177	2556292	1661310	2024471	1470690	2124603	2521075	2064091	1618816	1549395	2442118	2.16014e+06	762721
541	9.145	93.0458	Unknown	[M-H]-	found in higher mz's MsMs_1856	0.25	FALSE	null	null	null	null	null	null	999	FALSE	FALSE	FALSE		FALSE	FALSE	null	null	null	null	null	null	null	3.2	CV3	93.04576:222314 94.04911:0 95.05247:0		5247832	3316176	3234604	2889263	1786060	2964462	3184863	3328794	731974	886014	3370370	3114219	2279322	3.00316e+06	1.07992e+06
542	3.202	93.153	Unknown	[M-H]-	similar chromatogram in higher mz_1924; similar chromatogram in higher mz_895	0.55	FALSE	null	null	null	null	null	null	999	FALSE	FALSE	FALSE		FALSE	FALSE	null	null	null	null	null	null	null	318.05	CV3	93.15301:50444 94.15636:0 95.15972:50630		363696	263060	545757	470616	177096	190994	329116	485358	453367	258120	451313	283844	489561	367887	152135
543	1.982	94.0299	w/o MS2:3-Hydroxypyridine; LC-ESI-QTOF; MS2; CE	[M-H]-		0.1	FALSE	null	94.0298	C5H5NO	Hydroxypyridines	GRFNBEZIAWKNCO-UHFFFAOYSA-N	OC1=CN=CC=C1	530	TRUE	TRUE	FALSE		FALSE	FALSE	null	null	100	null	null	null	null	4.48	CN3	94.02994:96467 95.03329:36711 96.03665:0		782105	232281	519391	450406	377782	590991	272595	2966172	601907	143314	1336888	409994	1365957	834704	663471
544	3.178	94.925	Unknown	[M-H]-		1	FALSE	null	null	null	null	null	null	999	FALSE	FALSE	FALSE		FALSE	FALSE	null	null	null	null	null	null	null	61.28	CN3	94.925:10775691 95.92835:0 96.93171:1543799		169359920	162951440	198402928	182700544	191535856	172636560	171300800	197113984	170440304	174856672	177927264	157342944	178823040	177973860	1.26324e+07
545	1.728	94.9804	Unknown	[M-H]-	adduct linked to 228_[M-H2O-H]-	0.35	TRUE	null	null	null	null	null	null	999	FALSE	FALSE	FALSE		FALSE	FALSE	null	null	null	null	null	null	null	15.92	CV1	94.9804:3512977 95.98375:192579 96.98711:211815	56.85085:1952 67.02974:2200 74.86535:2119 76.96975:258453 79.95718:4896 94.92561:6005 94.98019:255437 95.02496:4522	132901688	129164040	114859776	150444000	129637904	132168992	120189936	106652344	166751552	136577408	117638680	119903960	135424224	1.29469e+08	1.29041e+07
546	5.392	94.9804	Unknown	[M-H]-	adduct linked to 230_[M-H2O-H]-; similar chromatogram in higher mz_2298	0.4	TRUE	null	null	null	null	null	null	999	FALSE	FALSE	FALSE		FALSE	FALSE	null	null	null	null	null	null	null	3.6	CN3	94.9804:517787 95.98375:40711 96.98711:0	63.74694:1792 76.96982:60702 80.27354:1681 94.98028:57544	4978565	5654860	6020876	5000407	4886738	5375442	6380546	6538005	5879629	5482144	6244573	5177894	5245069	5.70506e+06	532109
547	1.396	94.9804	Unknown	[M-H]-		0.6	TRUE	null	null	null	null	null	null	999	FALSE	FALSE	FALSE		FALSE	FALSE	null	null	null	null	null	null	null	14.87	CD5	94.98046:3002603 95.98381:157646 96.98717:126518	56.73925:2172 65.86578:1801 76.96991:265368 79.95725:3439 94.92514:8808 94.9804:233989 95.02505:4099	53457692	50261948	47064332	53431144	40625972	46396288	39961776	44916020	42737276	36204928	41460176	47405700	37005800	4.39718e+07	5.59718e+06
548	10.501	94.9804	Unknown	[M-H]-		0.05	TRUE	null	null	null	null	null	null	999	FALSE	FALSE	FALSE		FALSE	FALSE	null	null	null	null	null	null	null	1.52	CN3	94.98042:752243 95.98377:22713 96.98713:371596	56.99424:1652 64.28854:1734 76.73186:2537 76.96983:65606 94.98027:59989	18664228	5321970	20175578	6028352	13487639	16229087	20455268	29736270	20878242	7853660	17109798	5821529	19999050	1.55055e+07	6.71811e+06
549	17.281	94.9805	Unknown	[M-H]-		0.1	TRUE	null	null	null	null	null	null	999	FALSE	FALSE	FALSE		FALSE	FALSE	null	null	null	null	null	null	null	6.6	CN1	94.98045:3060246 95.9838:160544 96.98716:506790	58.72939:1648 75.96202:2015 76.96975:250443 94.98019:222991 95.01402:1927	99871704	19745828	22189920	20424780	21044172	110265816	20978702	94122784	19559370	22009254	22412838	8900862	37612596	3.73276e+07	3.30388e+07
550	8.252	94.9805	Unknown	[M-H2O-H]-	adduct linked to 2303_[M-H]-; adduct linked to 222_[M-H2O-H]-	0.6	TRUE	null	null	null	null	null	null	999	FALSE	FALSE	FALSE		FALSE	FALSE	null	null	null	null	null	null	null	5.4	CD1	94.98039:1047460 95.98374:69098 96.9871:159236	50.27553:2010 57.69249:1445 59.92124:1638 74.00984:2204 76.96973:44622 79.95718:1915 94.98017:48718 95.02496:2042	25517476	19402384	19428116	21650534	15320348	21462734	27685222	20711046	21080658	21847280	20910802	20949188	27210214	2.11941e+07	3.22165e+06
551	0.443	94.9805	Unknown	[M-H]-		0.2	TRUE	null	null	null	null	null	null	999	FALSE	FALSE	FALSE		FALSE	FALSE	null	null	null	null	null	null	null	27.03	CD4	94.98049:7504842 95.98384:323722 96.9872:335276	50.54219:2089 58.25593:2060 59.96761:1961 75.96207:5659 76.96988:615263 77.14046:2436 78.29434:2039 79.95723:6139 94.92463:11046 94.98037:580170 95.02502:3867 95.21423:2548	58066132	71511536	185314208	91490616	83303496	214567728	82148184	58746792	226450768	19914266	186163776	30344430	191382752	1.1852e+08	7.51542e+07
552	17.425	94.9805	Unknown	[M-H]-		0.3	TRUE	null	null	null	null	null	null	999	FALSE	FALSE	FALSE		FALSE	FALSE	null	null	null	null	null	null	null	7.79	CD1	94.98045:3007431 95.9838:94171 96.98716:220190	74.8216:1871 76.9698:280830 85.98756:2053 94.98026:254495 95.02496:2551	32565616	12329888	144550080	8175063	13370758	9678221	135181040	34982188	21882950	19063386	135174944	40909056	16875404	6.88481e+07	6.10024e+07
553	15.8	94.9805	Unknown	[M-H]-		0.15	FALSE	null	null	null	null	null	null	999	FALSE	FALSE	FALSE		FALSE	FALSE	null	null	null	null	null	null	null	3.58	CN4	94.98049:1620881 95.98384:88149 96.9872:4229756		19259390	17402794	20618720	21736858	19070148	22317856	21795700	24014938	20454072	18920044	17883746	17019740	21511646	20984929	2.29752e+06
554	17.523	94.9805	Unknown	[M-H]-		0.05	TRUE	null	null	null	null	null	null	999	FALSE	FALSE	FALSE		FALSE	FALSE	null	null	null	null	null	null	null	12.86	CN5	94.98053:3026868 95.98388:117734 96.98724:209625	59.68502:1787 67.5006:1595 75.22762:2129 76.96983:261657 94.74921:2080 94.98029:233731 95.02505:3440	11581356	35078672	8313551	21553068	38355508	22815698	15678212	34915820	168176512	145497616	12711511	9850217	33800972	4.17123e+07	5.13817e+07
555	2.562	94.9807	Unknown	[M-H2O-H]-	ion correlated with 556; adduct linked to 845_[M-H]-	0.05	FALSE	null	null	null	null	null	null	999	FALSE	FALSE	FALSE		FALSE	FALSE	null	null	null	null	null	null	null	30.07	CN3	94.98067:4877972 95.98402:99040 96.98738:218139		11813632	29834914	17121110	12635776	11713843	11274630	10350268	87733656	11571560	11899548	13907128	11879393	13959982	2.15788e+07	2.11028e+07
556	2.516	94.9807	Unknown	[M-H]-	ion correlated with 555	0.1	FALSE	null	null	null	null	null	null	999	FALSE	FALSE	FALSE		FALSE	FALSE	null	null	null	null	null	null	null	8.43	CV4	94.9807:3890698 95.98405:59669 96.98741:174381		24975790	39708720	40056588	12954657	12305582	13010699	22028386	87733648	12304191	13889681	29929822	28782244	32139176	3.14257e+07	1.88064e+07
557	9.061	95.0136	Unknown	[M-H]-	adduct linked to 1603_[M+FA-H]-; found in higher mz's MsMs_1603	0.95	TRUE	null	null	null	null	null	null	999	FALSE	FALSE	FALSE		FALSE	FALSE	null	null	null	null	null	null	null	8.24	CD1	95.01366:76429 96.01701:89602 97.02037:476140	76.96982:59307 94.98025:59555 95.02496:2693	1073405	1136693	1271161	1362051	1099490	1348753	1760403	1665899	1311602	1728056	1464496	1459248	1368908	1.4152e+06	206635
558	8.707	95.0249	Unknown	[M-H]-	found in higher mz's MsMs_1370	0.45	FALSE	null	null	null	null	null	null	999	FALSE	FALSE	FALSE		FALSE	FALSE	null	null	null	null	null	null	null	6.31	CV2	95.02489:130392 96.02824:0 97.0316:72620		1500131	1143702	1235628	1575922	1547415	1850602	1806905	1449375	1703248	1531795	1548724	1510523	2047063	1.57056e+06	259647
559	1.119	95.0249	Unknown	[M-H]-		0.05	FALSE	null	null	null	null	null	null	999	FALSE	FALSE	FALSE		FALSE	FALSE	null	null	null	null	null	null	null	7.63	CN3	95.02493:101195 96.02828:0 97.03164:0		349191	383214	210586	913270	492259	303117	644870	2082824	471129	1008289	485601	362565	278580	599198	430563
560	3.311	95.9344	Unknown	[M-H]-	found in higher mz's MsMs_1574	0.45	FALSE	null	null	null	null	null	null	999	FALSE	FALSE	FALSE		FALSE	FALSE	null	null	null	null	null	null	null	4.96	CN3	95.93439:160907 96.93774:797988 97.9411:0		356206	360384	1084406	831080	842772	848476	882179	1490261	728954	866379	700417	683505	725471	795429	234002
561	0.756	95.9526	Unknown	[M-H]-	ion correlated with 6592; ion correlated with 4356; ion correlated with 6561	0.25	FALSE	null	null	null	null	null	null	999	FALSE	FALSE	FALSE		FALSE	FALSE	null	null	null	null	null	null	null	13.01	CV1	95.95264:654593 96.95599:3351807 97.95935:0		211580	477636	184665	202451	193618	3321693	389896	550698	359336	1533970	825502	1100752	1549329	1.25277e+06	1.72874e+06
562	1.511	95.9798	Unknown	[M-H]-		0.1	FALSE	null	null	null	null	null	null	999	FALSE	FALSE	FALSE		FALSE	FALSE	null	null	null	null	null	null	null	5.5	CV2	95.97982:162827 96.98317:89697 97.98653:0		1104164	820967	658473	441527	1035954	410168	380355	555462	2681140	378434	601857	2351651	343365	991164	878384
563	18.714	95.9798	Unknown	[M-H]-		0.25	FALSE	null	null	null	null	null	null	999	FALSE	FALSE	FALSE		FALSE	FALSE	null	null	null	null	null	null	null	15.05	QC_R0	95.97984:476279 96.98319:567944 97.98655:0		10754695	1362331	2905667	10102145	3279427	7974882	3051309	2711960	2678901	3414017	11056988	3192952	10774409	5.10154e+06	3.76243e+06
564	18.784	95.9799	Unknown	[M-H]-		0.1	FALSE	null	null	null	null	null	null	999	FALSE	FALSE	FALSE		FALSE	FALSE	null	null	null	null	null	null	null	18.35	CN3	95.97988:497033 96.98323:527653 97.98659:0		2019436	2841154	3371026	1315880	13225717	2437380	3098186	14311142	13086358	3885214	11056988	13159252	1101275	5.85848e+06	4.8048e+06
565	18.886	95.9799	Unknown	[M-H]-		0.2	FALSE	null	null	null	null	null	null	999	FALSE	FALSE	FALSE		FALSE	FALSE	null	null	null	null	null	null	null	9.91	QC_R4	95.97992:514648 96.98327:581614 97.98663:0		3337436	8226518	3321568	3213602	2279827	6111924	3433210	1204973	1917961	16794534	2383407	2397052	5415916	6.12436e+06	5.6601e+06
566	18.955	95.98	Unknown	[M-H]-		0.05	FALSE	null	null	null	null	null	null	999	FALSE	FALSE	FALSE		FALSE	FALSE	null	null	null	null	null	null	null	3.58	CV3	95.97996:522635 96.98331:598810 97.98667:0		6367096	8226518	4642031	3570587	4255128	2273448	4311656	2575890	4276002	1976321	5330862	5205826	1384300	4.48677e+06	2.6196e+06
567	0.294	95.98	Unknown	[M-H]-		0.05	FALSE	null	null	null	null	null	null	999	FALSE	FALSE	FALSE		FALSE	FALSE	null	null	null	null	null	null	null	2	CV5	95.97998:352878 96.98333:349048 97.98669:0		2650352	3927520	3595102	4768235	3671018	1312780	5279020	2306426	4826410	2097681	1924201	2144906	2575252	3.35561e+06	1.45879e+06
568	18.581	95.98	Unknown	[M-H]-		0.05	FALSE	null	null	null	null	null	null	999	FALSE	FALSE	FALSE		FALSE	FALSE	null	null	null	null	null	null	null	12.73	CV5	95.98:375367 96.98335:357035 97.98671:0		2400180	2399403	2662122	2528130	2405842	2400632	2601159	2444862	2611693	2662600	2363111	2382737	2511222	2.69048e+06	996080
569	0.607	95.9801	Unknown	[M-H]-		0.1	FALSE	null	null	null	null	null	null	999	FALSE	FALSE	FALSE		FALSE	FALSE	null	null	null	null	null	null	null	14.46	CD1	95.98013:346437 96.98348:382881 97.98684:0		7483545	4914369	1898187	4812842	1975414	4563844	2163807	5083670	2165850	4973542	2106959	1831548	4536786	3.99973e+06	1.6642e+06
570	11.185	96.0089	Unknown	[M-H]-	ion correlated with 571; similar chromatogram in higher mz_1744; found in higher mz's MsMs_5245; found in higher mz's MsMs_5246; similar chromatogram in higher mz_6333	0.6	FALSE	null	null	null	null	null	null	999	FALSE	FALSE	FALSE		FALSE	FALSE	null	null	null	null	null	null	null	30.35	CV1	96.00887:924914 97.01222:59355 98.01558:157879		12115017	11919611	10659991	11701401	10465114	12645390	12778778	13400801	11656666	13336429	12406594	12438440	11755977	1.2101e+07	835757
571	11.159	96.0089	Unknown	[M-H]-	ion correlated with 570; similar chromatogram in higher mz_1290; found in higher mz's MsMs_5245; found in higher mz's MsMs_4936; similar chromatogram in higher mz_6649; found in higher mz's MsMs_6649; similar chromatogram in higher mz_1879; similar chromatogram in higher mz_3621; similar chromatogram in higher mz_3899; similar chromatogram in higher mz_4892; similar chromatogram in higher mz_4947…	0.45	FALSE	null	null	null	null	null	null	999	FALSE	FALSE	FALSE		FALSE	FALSE	null	null	null	null	null	null	null	32.88	CV4	96.00894:1009815 97.01229:86952 98.01565:119921		12115018	11919611	10659991	11701401	10465115	12645390	12778778	13400801	11656666	13336429	12406595	12438440	11755978	1.2101e+07	835757
572	10.614	96.721	Unknown	[M-H]-	ion correlated with 590; ion correlated with 573; ion correlated with 591; similar chromatogram in higher mz_590; similar chromatogram in higher mz_2863; similar chromatogram in higher mz_2906; similar chromatogram in higher mz_4269; similar chromatogram in higher mz_4308; similar chromatogram in higher mz_4692; similar chromatogram in higher mz_5652; similar chromatogram in higher mz_3822	0.25	FALSE	null	null	null	null	null	null	999	FALSE	FALSE	FALSE		FALSE	FALSE	null	null	null	null	null	null	null	1115.91	QC_R0	96.72102:286608 97.72437:0 98.72773:0		1815237	2581401	1690931	2733672	2426915	2628885	2370333	1815915	2128862	2058095	2809293	1514066	2007408	2.15297e+06	406659
573	10.643	96.721	Unknown	[M-H]-	ion correlated with 590; ion correlated with 572; ion correlated with 591	0.55	FALSE	null	null	null	null	null	null	999	FALSE	FALSE	FALSE		FALSE	FALSE	null	null	null	null	null	null	null	344.51	CD2	96.72104:237267 97.72439:0 98.72775:0		1815237	2581401	1690931	2733672	2426915	2628885	2370333	1622977	2128862	2058095	2809293	1514066	2003941	2.14315e+06	417287
574	11.397	96.7212	Unknown	[M-H]-	ion correlated with 577	0.25	FALSE	null	null	null	null	null	null	999	FALSE	FALSE	FALSE		FALSE	FALSE	null	null	null	null	null	null	null	44.08	QC_R0	96.72121:201585 97.72456:0 98.72792:0		401187	320709	1128797	1095858	560244	2938418	4021386	4944521	3672863	3929789	4189780	1461144	3111745	2.52728e+06	1.48207e+06
575	11.549	96.7212	Unknown	[M-H]-		0.15	FALSE	null	null	null	null	null	null	999	FALSE	FALSE	FALSE		FALSE	FALSE	null	null	null	null	null	null	null	1238.61	CD4	96.72123:183633 97.72458:0 98.72794:0		1741825	2098148	1214649	4127400	2119936	742120	1058745	1185586	921686	1009812	1111405	1149825	321591	1.40509e+06	847949
576	11.498	96.7213	Unknown	[M-H]-		0.15	FALSE	null	null	null	null	null	null	999	FALSE	FALSE	FALSE		FALSE	FALSE	null	null	null	null	null	null	null	39.23	CD3	96.72129:194725 97.72464:0 98.728:0		1741825	673115	4114622	4168939	2049910	1051178	1142458	1520825	3710487	1615446	2248284	4769058	812363	1.76326e+06	1.35924e+06
577	11.43	96.7214	Unknown	[M-H]-	ion correlated with 574	0.3	FALSE	null	null	null	null	null	null	999	FALSE	FALSE	FALSE		FALSE	FALSE	null	null	null	null	null	null	null	39.52	CN3	96.72141:214943 97.72476:0 98.72812:0		574153	451725	1282808	1150623	887448	2938418	4059843	4993350	3710487	3964438	2327972	4700856	3167269	2.56535e+06	1.47993e+06
578	3.182	96.9219	Unknown	[M-H]-		0.5	FALSE	null	null	null	null	null	null	999	FALSE	FALSE	FALSE		FALSE	FALSE	null	null	null	null	null	null	null	22656.7	CN3	96.92188:1552217 97.92523:0 98.92859:0		23418880	22689690	28130650	25493104	26205400	24945652	23721958	27736338	23565442	24042146	25055410	23111956	24524324	2.50035e+07	1.71271e+06
579	10.631	96.9599	Unknown	[M-H]-	found in higher mz's MsMs_5748	1	FALSE	null	null	null	null	null	null	999	FALSE	FALSE	FALSE		FALSE	FALSE	null	null	null	null	null	null	null	150239	CV3	96.95989:88967016 97.96324:985817 98.9666:6822021		876959360	904806336	945503360	974524864	1036516096	953960448	1008747328	930003776	914980544	906943168	977097536	949443712	932161472	9.58455e+08	4.93096e+07
580	11.528	96.9601	Unknown	[M-H]-		0.15	FALSE	null	null	null	null	null	null	999	FALSE	FALSE	FALSE		FALSE	FALSE	null	null	null	null	null	null	null	99.22	CV1	96.96014:53031788 97.96349:271038 98.96685:1659383		2328421120	2275596544	444958272	429524160	2528304384	3976198656	450298144	455038208	451617408	589458944	739479360	3548037376	468094752	1214590678	1203761590
581	11.452	96.9601	Unknown	[M-H]-	adduct linked to 254_[M-H2O-H]-; found in higher mz's MsMs_5992; found in higher mz's MsMs_4573	0.85	FALSE	null	null	null	null	null	null	999	FALSE	FALSE	FALSE		FALSE	FALSE	null	null	null	null	null	null	null	127095	CV2	96.96015:80267992 97.9635:355113 98.96686:2233424		279312288	269841696	3270055168	1717499520	2103969024	3825911296	3641460480	1799241088	3803678464	3379836928	3196553984	3313035008	3415849728	2843346683	1336388447
582	0.75	96.9604	Unknown	[M-H]-	ion correlated with 269; found in higher mz's MsMs_5277	0.05	FALSE	null	null	null	null	null	null	999	FALSE	FALSE	FALSE		FALSE	FALSE	null	null	null	null	null	null	null	19845.7	CV2	96.96037:995790 97.96372:0 98.96708:233277		1684382	1646769	702864	1029105	922035	9458341	1632590	2349192	1406013	5216866	3953696	3006761	3716070	3.64781e+06	3.88796e+06
583	9.388	96.9694	w/o MS2:Phosphoric acid	[M-H]-		0.15	FALSE	null	96.9696	H3O4P	Non-metal phosphates	NBIIXXVUZAFLBC-UHFFFAOYSA-N	O=P(O)(O)O	530	TRUE	TRUE	FALSE		FALSE	FALSE	null	null	100	null	null	null	null	12177.4	CN3	96.96935:1127575 97.9727:0 98.97606:208442		9309974	7757308	10626832	10399915	8866292	12754728	15230295	17815966	12355099	11953885	15391369	10963949	13878868	1.24436e+07	2.65738e+06
584	15.83	96.9694	w/o MS2:Phosphoric acid	[M-H]-	ion correlated with 585	0.45	FALSE	null	96.9696	H3O4P	Non-metal phosphates	NBIIXXVUZAFLBC-UHFFFAOYSA-N	O=P(O)(O)O	530	TRUE	TRUE	FALSE		FALSE	FALSE	null	null	100	null	null	null	null	13936	CD1	96.96936:5944150 97.97271:0 98.97607:158100		282140608	380630272	293016384	372469760	34492200	133918608	418577216	417748480	266703120	374021088	53430988	451935648	383361440	2.74964e+08	1.41432e+08
585	15.881	96.9694	w/o MS2:Phosphoric acid	[M-H]-	ion correlated with 584; adduct linked to 253_[M-H2O-H]-	0.35	FALSE	null	96.9696	H3O4P	Non-metal phosphates	NBIIXXVUZAFLBC-UHFFFAOYSA-N	O=P(O)(O)O	530	TRUE	TRUE	FALSE		FALSE	FALSE	null	null	100	null	null	null	null	62305.2	QC_R0	96.96937:6670168 97.97272:0 98.97608:170734		41550156	11332342	225470768	380430144	346794560	13917759	433110816	441216864	266703120	363771584	487376864	451098880	387019872	2.61147e+08	1.68212e+08
586	9.519	96.9931	w/o MS2:Moniliformin	[M-H]-	similar chromatogram in higher mz_1330; similar chromatogram in higher mz_1357	0.3	FALSE	null	96.9931	C4H2O3	Vinylogous acids	KGPQKNJSZNXOPV-UHFFFAOYSA-N	O=C1C=C(O)C1=O	530	TRUE	TRUE	FALSE		FALSE	FALSE	null	null	100	null	null	null	null	9462.54	CV2	96.99309:593527 97.99644:0 98.9998:0		6641544	5446640	5454392	8015506	6365019	7042958	8029522	8468597	7492867	7094856	6876366	7150213	6988922	7.11492e+06	773449
587	7.803	97.0277	Unknown	[M-H]-	similar chromatogram in higher mz_1343; similar chromatogram in higher mz_6156	0.85	FALSE	null	null	null	null	null	null	999	FALSE	FALSE	FALSE		FALSE	FALSE	null	null	null	null	null	null	null	6.67	CN1	97.02769:151209 98.03104:97171 99.0344:30750		917407	843653	1155478	1156533	789291	1464225	1310799	1319997	1275114	1304565	1136626	1118494	1243719	1.16912e+06	168777
588	9.057	97.0292	Unknown	[M-H]-	found in higher mz's MsMs_1209	1	FALSE	null	null	null	null	null	null	999	FALSE	FALSE	FALSE		FALSE	FALSE	null	null	null	null	null	null	null	322.96	CN2	97.02922:396116 98.03257:140191 99.03593:325585		3710810	3228000	4181318	4757741	3221286	4690652	4984016	4233459	4329363	4936862	3871270	4108938	4574091	4.27761e+06	487108
589	8.643	97.0406	Unknown	[M-H]-	similar chromatogram in higher mz_725	0.65	FALSE	null	null	null	null	null	null	999	FALSE	FALSE	FALSE		FALSE	FALSE	null	null	null	null	null	null	null	4.89	CN4	97.0406:123660 98.04395:0 99.04731:120237		1440250	1425332	1091832	1540111	1035815	1642210	1688088	1985796	1880170	1840127	1703531	1428550	1528404	1.53596e+06	229555
590	10.609	97.1996	Unknown	[M-H]-	ion correlated with 572; ion correlated with 573; ion correlated with 591	0.4	FALSE	null	null	null	null	null	null	999	FALSE	FALSE	FALSE		FALSE	FALSE	null	null	null	null	null	null	null	10.15	QC_R0	97.19959:267322 98.20294:0 99.2063:0		1880581	2484298	1767476	2641035	2332061	2379350	2347740	1720439	2059208	1957142	2656954	1483850	1850032	2.07271e+06	371591
591	10.643	97.1996	Unknown	[M-H]-	ion correlated with 590; ion correlated with 572; ion correlated with 573	0.6	FALSE	null	null	null	null	null	null	999	FALSE	FALSE	FALSE		FALSE	FALSE	null	null	null	null	null	null	null	15.27	CD2	97.19962:230733 98.20297:0 99.20633:0		1880581	2484299	1767476	2641035	2332061	2379350	2347740	1552976	2064243	1957142	2656954	1483850	1850032	2.06498e+06	381973
592	11.49	97.1997	Unknown	[M-H]-		0.35	FALSE	null	null	null	null	null	null	999	FALSE	FALSE	FALSE		FALSE	FALSE	null	null	null	null	null	null	null	1025.62	QC_R1	97.19974:191575 98.20309:0 99.20645:0		3379942	1933950	3857584	3716813	1808649	788957	1306711	4390584	474973	1510522	636586	4267860	783506	2.04859e+06	1.42469e+06
593	11.376	97.2002	Unknown	[M-H]-		0.15	FALSE	null	null	null	null	null	null	999	FALSE	FALSE	FALSE		FALSE	FALSE	null	null	null	null	null	null	null	20.87	CN2	97.20016:203207 98.20351:0 99.20687:0		415301	284199	1035848	1002627	514631	2574846	4711882	1383091	1895504	1255468	1934216	1136686	3253292	1.86584e+06	1.30384e+06
594	11.535	97.2002	Unknown	[M-H]-		0.3	FALSE	null	null	null	null	null	null	999	FALSE	FALSE	FALSE		FALSE	FALSE	null	null	null	null	null	null	null	27.03	CD3	97.20019:186001 98.20354:0 99.2069:0		684017	2185622	3963774	3488269	1843440	346392	1078031	1192690	1680215	1484003	1829100	1324975	602217	1.75851e+06	1.0693e+06
595	11.418	97.209	Unknown	[M-H]-		0.55	FALSE	null	null	null	null	null	null	999	FALSE	FALSE	FALSE		FALSE	FALSE	null	null	null	null	null	null	null	391.44	CV2	97.20901:212095 98.21236:0 99.21572:0		705138	551696	1132742	1000728	619799	2476784	4589079	4200312	2073628	3723018	1864341	4475476	3008630	2.46013e+06	1.46545e+06
596	11.862	97.9594	Unknown	[M-H]-		0.1	FALSE	null	null	null	null	null	null	999	FALSE	FALSE	FALSE		FALSE	FALSE	null	null	null	null	null	null	null	17.22	CN1	97.95937:154371 98.96272:1141722 99.96608:0		549892	991096	704803	2471888	564244	3649714	614565	1788585	676943	3849589	1309454	836498	932690	1.64944e+06	1.13642e+06
597	6.177	97.9776	Unknown	[M-H]-	similar chromatogram in higher mz_1914; similar chromatogram in higher mz_1639; similar chromatogram in higher mz_1968; similar chromatogram in higher mz_5815; similar chromatogram in higher mz_1954; similar chromatogram in higher mz_4208; similar chromatogram in higher mz_6395; similar chromatogram in higher mz_6354; similar chromatogram in higher mz_3892; similar chromatogram in higher mz_6242;…	1	FALSE	null	null	null	null	null	null	999	FALSE	FALSE	FALSE		FALSE	FALSE	null	null	null	null	null	null	null	20.68	QC_R3	97.97765:142532 98.981:0 99.98436:0		1462789	1378297	950240	1504462	1331308	1791190	1661359	1838198	1708374	1735918	1620553	1424176	1732270	1.55729e+06	203772
598	1.417	98.0243	Unknown	[M-H]-		0.15	FALSE	null	null	null	null	null	null	999	FALSE	FALSE	FALSE		FALSE	FALSE	null	null	null	null	null	null	null	3.19	CD2	98.02431:155764 99.02766:57425 100.03102:0		2411186	2922966	1913788	1219197	2164610	4351797	919393	779873	565076	1850797	435946	2062414	1311874	1.85716e+06	1.18439e+06
599	8.639	98.0243	Unknown	[M-H]-		0.4	FALSE	null	null	null	null	null	null	999	FALSE	FALSE	FALSE		FALSE	FALSE	null	null	null	null	null	null	null	3.95	CN3	98.02433:275048 99.02768:54236 100.03104:0		5660418	4474395	5467921	6706804	5940232	5936432	5579530	5526350	6397806	5213612	6698996	7039621	4655374	5.67454e+06	720246
600	1.133	98.0244	Unknown	[M-H]-		0.05	FALSE	null	null	null	null	null	null	999	FALSE	FALSE	FALSE		FALSE	FALSE	null	null	null	null	null	null	null	2.87	CV1	98.0244:144512 99.02775:0 100.03111:0		2863160	1296950	1363674	1150252	1305961	1241278	1853241	1063188	1469406	1450145	1342273	1809975	890029	1.45433e+06	557906
601	11.42	98.0244	Unknown	[M-H]-		0.05	FALSE	null	null	null	null	null	null	999	FALSE	FALSE	FALSE		FALSE	FALSE	null	null	null	null	null	null	null	1.21	CD1	98.02441:182431 99.02776:0 100.03112:0		4526580	607771	1155018	2076961	1711278	659740	939997	2551516	1015338	633789	1617900	3286433	1244516	1.54182e+06	1.07267e+06
602	11.311	98.0244	Unknown	[M-H]-		0.05	FALSE	null	null	null	null	null	null	999	FALSE	FALSE	FALSE		FALSE	FALSE	null	null	null	null	null	null	null	0.78	CD3	98.02442:159161 99.02777:0 100.03113:0		1476666	1844021	3560758	695439	1088963	1839608	3459348	1171657	1426046	977406	1147444	1396636	4625032	1.93358e+06	1.11114e+06
603	1.323	98.0244	Unknown	[M-H]-		0.1	FALSE	null	null	null	null	null	null	999	FALSE	FALSE	FALSE		FALSE	FALSE	null	null	null	null	null	null	null	1.96	CN3	98.02444:158779 99.02779:33787 100.03115:30032		606767	888414	3007930	3455285	553604	1349997	977257	3251830	2120970	526869	639949	2062414	866053	1.65138e+06	1.15484e+06
604	4.273	98.0245	Unknown	[M-H]-		0.05	FALSE	null	null	null	null	null	null	999	FALSE	FALSE	FALSE		FALSE	FALSE	null	null	null	null	null	null	null	4.61	CD5	98.02446:119605 99.02781:0 100.03117:54331		1912089	1315894	1453051	850535	1617108	1978934	1340519	1854154	1403861	1969658	2026095	390076	1465758	1.48666e+06	426602
605	1.497	98.0245	Unknown	[M-H]-		0.05	FALSE	null	null	null	null	null	null	999	FALSE	FALSE	FALSE		FALSE	FALSE	null	null	null	null	null	null	null	0.24	CV3	98.02448:137179 99.02783:56170 100.03119:0		2645439	866416	1913788	1219197	1929416	534280	1885391	1218982	406175	740708	1484838	427573	2508387	1.28638e+06	758888
606	4.897	98.0245	Unknown	[M-H]-		0.1	FALSE	null	null	null	null	null	null	999	FALSE	FALSE	FALSE		FALSE	FALSE	null	null	null	null	null	null	null	2.57	CV3	98.0245:147878 99.02785:36377 100.03121:0		2191157	1941042	354761	693582	2690275	1462792	1207025	929394	797700	2422446	1125953	1405439	1871311	1.55725e+06	903097
607	11.489	98.0245	Unknown	[M-H]-		0.05	FALSE	null	null	null	null	null	null	999	FALSE	FALSE	FALSE		FALSE	FALSE	null	null	null	null	null	null	null	0.61	CD2	98.02453:167023 99.02788:33786 100.03124:0		1369726	1910645	1155018	587743	1711278	1869918	654746	578875	533110	883151	641618	897128	1140675	990073	518654
608	4.768	98.0245	Unknown	[M-H]-		0.05	FALSE	null	null	null	null	null	null	999	FALSE	FALSE	FALSE		FALSE	FALSE	null	null	null	null	null	null	null	3.05	CN3	98.02454:149584 99.02789:0 100.03125:0		838979	599082	368590	592797	829277	1013133	616227	3553141	2235052	411573	3734415	1633928	439014	1.29769e+06	1.07876e+06
609	4.837	98.0246	Unknown	[M-H]-		0.4	FALSE	null	null	null	null	null	null	999	FALSE	FALSE	FALSE		FALSE	FALSE	null	null	null	null	null	null	null	2.54	CN1	98.02463:182699 99.02798:0 100.03134:23160		2191157	1941042	1388488	1928059	2690275	4676590	976081	1119355	2235052	2422446	3734415	1591945	1871311	2.28302e+06	945291
610	1.631	98.0247	Unknown	[M-H]-		0.05	FALSE	null	null	null	null	null	null	999	FALSE	FALSE	FALSE		FALSE	FALSE	null	null	null	null	null	null	null	0.56	CN2	98.02466:148044 99.02801:0 100.03137:30512		845328	599795	808155	513968	809116	1178735	2086332	677894	2155230	746733	836244	572237	669757	969453	495771
611	0.607	98.0247	Unknown	[M-H]-		0.1	FALSE	null	null	null	null	null	null	999	FALSE	FALSE	FALSE		FALSE	FALSE	null	null	null	null	null	null	null	4.41	QC_R0	98.0247:202572 99.02805:27608 100.03141:30329		3173975	2631502	3101886	2486512	3173299	2613726	2279644	1053036	2559909	3876643	4139718	4547122	2401526	2.85497e+06	966275
612	9.563	98.0248	Unknown	[M-H]-		0.25	FALSE	null	null	null	null	null	null	999	FALSE	FALSE	FALSE		FALSE	FALSE	null	null	null	null	null	null	null	4.86	CN3	98.02476:283462 99.02811:0 100.03147:88920		4030113	2099811	4537002	3758116	3392564	6607743	7463498	3788262	5617682	4994162	4834890	4291958	6080078	4.42038e+06	1.55501e+06
613	0.706	98.9488	Unknown	[M-H]-		0.9	FALSE	null	null	null	null	null	null	999	FALSE	FALSE	FALSE		FALSE	FALSE	null	null	null	null	null	null	null	7.25	CN3	98.94878:592588 99.95213:0 100.95549:337121		2841672	2900213	2440899	2637544	2781919	4010827	3323273	6340916	5094014	5648982	3526928	3020255	3646780	3.64688e+06	1.29494e+06
614	11.46	98.9557	Unknown	[M-H]-		0.9	FALSE	null	null	null	null	null	null	999	FALSE	FALSE	FALSE		FALSE	FALSE	null	null	null	null	null	null	null	12.01	CV2	98.95567:2059199 99.95902:0 100.96238:0		39054572	5481531	59463824	42165800	33776028	44707360	44476480	41748480	41303124	46574848	48703072	35591752	62202764	4.49754e+07	1.27228e+07
615	11.524	98.9557	Unknown	[M-H]-		0.1	FALSE	null	null	null	null	null	null	999	FALSE	FALSE	FALSE		FALSE	FALSE	null	null	null	null	null	null	null	3.61	CV1	98.95567:1385734 99.95902:0 100.96238:0		43022072	32315656	11432532	11346108	33776028	44707360	21718246	13384848	11332992	15031787	18287598	35591748	12020989	2.11784e+07	1.32169e+07
616	10.626	98.9557	Unknown	[M-H]-		1	FALSE	null	null	null	null	null	null	999	FALSE	FALSE	FALSE		FALSE	FALSE	null	null	null	null	null	null	null	12.08	CV3	98.9557:4302042 99.95905:0 100.96241:25727		38017940	40187760	43762452	45247488	47246276	40439240	43589576	41469952	38860448	41519092	42408140	41606952	41215296	42768986	2.74108e+06
617	8.871	98.9718	Unknown	[M-H]-		0.85	TRUE	null	null	null	null	null	null	999	FALSE	FALSE	FALSE		FALSE	FALSE	null	null	null	null	null	null	null	6.28	CD1	98.97173:228890 99.97508:21077 100.97844:171997	59.01354:3047 65.97604:2076 69.58414:1731 71.01358:8352 78.96555:9609 93.1953:1677 96.9766:6059 98.94888:3832 98.95628:2623 98.97134:17543 99.00829:12320	5218696	5715316	6843683	5352390	5472980	5741870	6392429	5476251	4872426	6097514	5409976	4965606	4779541	5.83732e+06	962876
618	9.27	98.9719	Unknown	[M-H]-		0.25	TRUE	null	null	null	null	null	null	999	FALSE	FALSE	FALSE		FALSE	FALSE	null	null	null	null	null	null	null	3.63	QC_R4	98.97186:199410 99.97521:0 100.97857:181769	59.0136:5501 68.22974:1798 71.01344:12632 74.23323:1831 78.96605:9385 84.99654:1878 95.59239:1915 96.97566:7015 98.94897:5529 98.97131:19792 99.00847:12788 99.01981:2089	4632904	2055348	6780480	4755232	1760708	3770098	4319353	3556453	4601056	5430524	4285806	837430	1626839	3.95619e+06	1.58702e+06
619	9.206	98.972	Unknown	[M-H]-		0.05	TRUE	null	null	null	null	null	null	999	FALSE	FALSE	FALSE		FALSE	FALSE	null	null	null	null	null	null	null	3.99	QC_R3	98.97195:199228 99.9753:0 100.97866:124243	50.30161:1726 59.0136:4152 71.01405:11855 78.96574:6227 96.97668:5176 98.94897:3152 98.95531:2476 98.97224:14037 99.00816:18079	4632904	5190922	2131081	4755232	4342544	1396316	4319353	2830228	1754728	5430524	4285806	2278997	4525891	3.62284e+06	1.40585e+06
620	1.447	99.0061	Unknown	[M-H]-		0.05	FALSE	null	null	null	null	null	null	999	FALSE	FALSE	FALSE		FALSE	FALSE	null	null	null	null	null	null	null	4.48	CD2	99.00613:1198098 100.00948:63042 101.01284:152054		15369292	21395240	14435118	9368015	19263838	3497280	4075871	4379066	3282282	4700224	2474055	2665208	18999588	8.64318e+06	6.55031e+06
621	7.21	99.0061	Unknown	[M-H]-	similar chromatogram in higher mz_3772	1	TRUE	null	null	null	null	null	null	999	FALSE	FALSE	FALSE		FALSE	FALSE	null	null	null	null	null	null	null	32.6	CD1	99.00614:10211037 100.00949:220525 101.01285:243732	51.33871:1689 59.01403:6054 64.07545:1578 71.01398:4186 96.64427:1815 98.94888:4444	204483184	203244208	268589952	226514208	236403888	225705616	230701584	250294464	211794096	219871216	221224944	225044016	224683200	2.27907e+08	1.59257e+07
622	1.341	99.0062	Unknown	[M-H]-		0.05	FALSE	null	null	null	null	null	null	999	FALSE	FALSE	FALSE		FALSE	FALSE	null	null	null	null	null	null	null	4.38	CN4	99.00616:1107625 100.00951:24545 101.01287:168363		8609286	8078103	8781640	8120636	8329800	13308477	13523826	13187669	16991926	16407990	13556476	10459385	7949510	1.17932e+07	3.2599e+06
623	8.203	99.0062	Unknown	[M-H]-	found in higher mz's MsMs_2481	0.05	TRUE	null	null	null	null	null	null	999	FALSE	FALSE	FALSE		FALSE	FALSE	null	null	null	null	null	null	null	5.02	CN3	99.00618:987685 100.00953:23509 101.01289:626841	59.01405:5546 71.01347:9816 91.36649:1683 97.16656:1598 98.94891:6915 99.00811:3709	9381035	5114517	25335098	20990172	20920686	24373014	22547056	25590390	4584278	8141262	9024435	18325200	12601945	1.60358e+07	7.49933e+06
624	0.599	99.0062	Unknown	[M-H]-		0.8	FALSE	null	null	null	null	null	null	999	FALSE	FALSE	FALSE		FALSE	FALSE	null	null	null	null	null	null	null	4.81	QC_R4	99.00619:1240353 100.00954:0 101.0129:156992		28313056	40204412	27665074	25905704	52964356	7916790	22475778	7530714	33993792	37128788	43982396	36710216	28284896	2.9482e+07	1.1088e+07
625	0.559	99.0062	Unknown	[M-H]-		0.3	TRUE	null	null	null	null	null	null	999	FALSE	FALSE	FALSE		FALSE	FALSE	null	null	null	null	null	null	null	4.97	CN1	99.00613:1178897 100.00948:0 101.01284:150796	59.01403:12197 74.50648:1786 98.94887:3576	28313056	40204412	27665076	8293180	30875010	41560092	4715863	29492214	33993792	37128788	43982396	36710216	28284896	2.77282e+07	1.25962e+07
626	6.788	99.0062	Unknown	[M-H]-		0.1	FALSE	null	null	null	null	null	null	999	FALSE	FALSE	FALSE		FALSE	FALSE	null	null	null	null	null	null	null	1.1	CD4	99.00623:517097 100.00958:52743 101.01294:187073		8500701	7452140	11017308	8941724	7267473	10276913	8140560	1139666	3440744	8354166	12591213	10778604	12940466	8.81608e+06	3.62963e+06
627	5.904	99.0084	Unknown	[M-H]-		0.05	FALSE	null	null	null	null	null	null	999	FALSE	FALSE	FALSE		FALSE	FALSE	null	null	null	null	null	null	null	2.17	CD4	99.00844:292868 100.01179:24541 101.01515:263400		1808665	739730	1346380	6395800	2544969	4064620	4621745	4725756	809652	3977644	1734225	5980442	3891821	3.10029e+06	1.82598e+06
628	3.345	99.0085	Unknown	[M-H]-	found in higher mz's MsMs_3641	0.75	TRUE	null	null	null	null	null	null	999	FALSE	FALSE	FALSE		FALSE	FALSE	null	null	null	null	null	null	null	5.2	CN1	99.00869:1510313 100.01204:37720 101.0154:177189	53.24244:1710 58.45784:1718 59.01402:2055 71.01395:9396 89.29852:1900 98.94887:2200 99.00806:3046	8381526	15547140	21716694	27948644	18503258	34880860	28197816	23069236	25144562	28194644	24326516	25061114	27235908	2.37563e+07	5.43853e+06
629	2.017	99.0085	Unknown	[M-H]-	ion correlated with 2766; ion correlated with 2290; ion correlated with 631; ion correlated with 702; found in higher mz's MsMs_2290; found in higher mz's MsMs_3643; adduct linked to 1714_[M+FA-H]-	0.65	TRUE	null	null	null	null	null	null	999	FALSE	FALSE	FALSE		FALSE	FALSE	null	null	null	null	null	null	null	7.58	CD3	99.00854:2512321 100.01189:174051 101.01525:330728	57.954:1669 59.01409:22608 71.01398:35274 71.47622:1741 77.07503:1523 77.33062:1628 98.94892:5498 99.00917:7029	112706576	103855664	113548800	134434544	112129472	128423040	122289200	183120688	126800792	117240192	120854552	119612784	118380304	1.21812e+08	1.59464e+07
630	3.122	99.0085	Unknown	[M-H]-		0.6	TRUE	null	null	null	null	null	null	999	FALSE	FALSE	FALSE		FALSE	FALSE	null	null	null	null	null	null	null	4.35	CN2	99.00845:1551159 100.0118:71647 101.01516:176485	71.01394:36256 77.55589:1844 80.38636:1653 99.00915:4250	26176762	21854514	28567026	31101210	12376388	29803388	33296942	29143232	27824330	29411644	30413624	27155580	26813446	2.75621e+07	4.52816e+06
631	2.045	99.0088	Unknown	[M-H]-	ion correlated with 629; ion correlated with 2290; ion correlated with 702	0.35	TRUE	null	null	null	null	null	null	999	FALSE	FALSE	FALSE		FALSE	FALSE	null	null	null	null	null	null	null	7.31	CD1	99.00877:2285888 100.01212:124692 101.01548:402838	59.01359:23822 71.01401:38404 77.16077:1526 81.11937:1858 92.6004:1707 98.94888:6382 99.00822:9255 99.02077:2102	112706584	103855664	113548800	134434528	112129472	128423040	122289200	72992016	126800792	117240192	120854552	119621416	118380304	1.16306e+08	1.22467e+07
632	8.823	99.0451	Unknown	[M-H]-	found in higher mz's MsMs_2023	1	TRUE	null	null	null	null	null	null	999	FALSE	FALSE	FALSE		FALSE	FALSE	null	null	null	null	null	null	null	9.49	CD1	99.04504:2596415 100.04839:172968 101.05175:564676	59.01403:5950 71.01334:2107 78.42684:1961 78.96563:14802 96.9767:10287 98.94888:3782 98.95628:2501 98.97203:29092 99.04507:12402	36076460	21951036	28195184	37231828	28636572	41631584	41767536	34250864	34293180	46021736	38555540	38954052	40355376	3.8232e+07	9.55108e+06
633	16.384	99.9255	Unknown	[M-H]-		0.05	FALSE	null	null	null	null	null	null	999	FALSE	FALSE	FALSE		FALSE	FALSE	null	null	null	null	null	null	null	3.12	CN1	99.9255:227785 100.92885:98612 101.93221:20083		1364080	766126	6804966	1442606	4094390	7441121	1815479	1537965	2124111	1353767	2191216	1327838	1413880	2.39745e+06	1.95724e+06
634	4.966	99.9256	Unknown	[M-H]-		0.05	FALSE	null	null	null	null	null	null	999	FALSE	FALSE	FALSE		FALSE	FALSE	null	null	null	null	null	null	null	0.99	CV1	99.92557:185109 100.92892:85689 101.93228:31215		642750	800691	444955	1707921	424102	1076121	478820	732420	1848188	699418	1215126	700850	457158	1.0132e+06	724350
635	4.692	99.9256	Unknown	[M-H]-	found in higher mz's MsMs_2260	0.55	FALSE	null	null	null	null	null	null	999	FALSE	FALSE	FALSE		FALSE	FALSE	null	null	null	null	null	null	null	3.5	CV3	99.92558:222602 100.92893:72053 101.93229:0		2642740	2474582	2645261	3161222	4283564	2631472	2096490	3428821	2862639	1584545	3353906	2526560	3238176	2.65103e+06	761207
636	5.756	99.9256	Unknown	[M-H]-		0.15	FALSE	null	null	null	null	null	null	999	FALSE	FALSE	FALSE		FALSE	FALSE	null	null	null	null	null	null	null	1.19	CD2	99.92558:169087 100.92893:82907 101.93229:0		815850	3655899	3337576	2466080	1216949	1428851	938515	927433	480358	1164537	3143575	1046238	396669	1.63138e+06	945187
637	3.251	99.9256	Unknown	[M-H]-	similar chromatogram in higher mz_1588	0.85	FALSE	null	null	null	null	null	null	999	FALSE	FALSE	FALSE		FALSE	FALSE	null	null	null	null	null	null	null	3.27	CV3	99.92558:278584 100.92893:22443 101.93229:0		2838585	3066918	4283687	3023152	3615752	3375410	2754021	4318928	3816472	3552169	2433726	2926149	3671786	3.49081e+06	558639
638	16.286	99.9256	Unknown	[M-H]-		0.25	FALSE	null	null	null	null	null	null	999	FALSE	FALSE	FALSE		FALSE	FALSE	null	null	null	null	null	null	null	2.4	CN3	99.92558:235803 100.92893:54354 101.93229:23066		7664074	4724774	1317194	4639242	1012489	1547577	5374079	7698780	5715650	7902649	606913	4428050	5614169	4.69234e+06	2.50281e+06
639	5.694	99.9256	Unknown	[M-H]-		0.1	FALSE	null	null	null	null	null	null	999	FALSE	FALSE	FALSE		FALSE	FALSE	null	null	null	null	null	null	null	2.39	QC_R2	99.9256:194033 100.92895:41285 101.93231:0		360929	744727	3337576	2466080	1216949	311177	406886	505703	403309	1164537	364000	895700	1395354	1.40748e+06	1.23061e+06
640	8.634	99.9256	Unknown	[M-H]-	found in higher mz's MsMs_929; found in higher mz's MsMs_2555	1	FALSE	null	null	null	null	null	null	999	FALSE	FALSE	FALSE		FALSE	FALSE	null	null	null	null	null	null	null	3.72	CN2	99.92561:309959 100.92896:1880450 101.93232:154201		4740134	5083906	4401238	4238437	4038142	5390235	5629546	4895742	4399248	4247625	4745305	4758825	4854150	4.66543e+06	506590
641	7.281	99.9256	Unknown	[M-H]-	found in higher mz's MsMs_958	0.25	FALSE	null	null	null	null	null	null	999	FALSE	FALSE	FALSE		FALSE	FALSE	null	null	null	null	null	null	null	1.89	CV1	99.92561:155452 100.92896:0 101.93232:0		903249	954893	1009052	2391022	3078488	3189557	1877575	2265641	2721770	2650278	2980623	2956007	2849449	2.31449e+06	822968
642	9.763	99.9256	Unknown	[M-H]-	similar chromatogram in higher mz_924; found in higher mz's MsMs_3760; similar chromatogram in higher mz_1686; similar chromatogram in higher mz_652; found in higher mz's MsMs_652; similar chromatogram in higher mz_3740; similar chromatogram in higher mz_3760; similar chromatogram in higher mz_1564; similar chromatogram in higher mz_1633	1	FALSE	null	null	null	null	null	null	999	FALSE	FALSE	FALSE		FALSE	FALSE	null	null	null	null	null	null	null	9.84	CV3	99.92563:790338 100.92898:1634504 101.93234:155030		12535605	11331787	11292836	12067005	9999019	11675489	11025560	11844300	11800291	11260657	10692166	11161838	11182358	1.11629e+07	676578
643	5.909	99.9257	Unknown	[M-H]-		0.15	FALSE	null	null	null	null	null	null	999	FALSE	FALSE	FALSE		FALSE	FALSE	null	null	null	null	null	null	null	2.72	CV4	99.92567:171451 100.92902:100601 101.93238:0		914106	927840	877338	1175994	859890	1619014	3343773	3330556	1421138	2491585	990117	3848514	914268	1.6577e+06	943867
644	5.867	99.9257	Unknown	[M-H]-		0.2	FALSE	null	null	null	null	null	null	999	FALSE	FALSE	FALSE		FALSE	FALSE	null	null	null	null	null	null	null	2.76	CV3	99.92574:189542 100.92909:94519 101.93245:0		3123376	1076473	975033	431745	1574818	472327	1085259	3330556	1795141	2491585	971546	3848515	2519183	1.80055e+06	1.12964e+06
645	7.277	100.01	Unknown	[M-H]-		0.05	FALSE	null	null	null	null	null	null	999	FALSE	FALSE	FALSE		FALSE	FALSE	null	null	null	null	null	null	null	2.52	CN2	100.0096:163043 101.01295:278262 102.01631:0		944315	1069835	1306295	3504716	3844792	1270416	4145418	1309052	998029	968292	3308213	3659200	3328332	2.15161e+06	1.25487e+06
646	4.325	100.023	Unknown	[M-H]-		0.4	FALSE	null	null	null	null	null	null	999	FALSE	FALSE	FALSE		FALSE	FALSE	null	null	null	null	null	null	null	8.48	CV5	100.02264:156873 101.02599:247725 102.02935:43681		675078	336602	507715	351589	322534	947148	592851	69890	92669	245975	464335	430082	478722	481558	310404
647	5.378	100.04	w/o MS2:1-Aminocyclopropane-1-carboxylic acid; LC-ESI-QTOF; MS2; CE	[M-H]-		0.35	FALSE	null	100.04	C4H7NO2	Alpha amino acids	PAJPWUMXBYXFCZ-UHFFFAOYSA-N	NC1(CC1)C(O)=O	530	TRUE	TRUE	FALSE		FALSE	FALSE	null	null	99.9	null	null	null	null	3.87	CV3	100.04002:49032 101.04337:0 102.04673:125711		101414	73863	175071	204736	225814	281725	335985	397616	343128	174655	279597	317741	351341	265541	92258.3
648	5.796	100.04	w/o MS2:1-Aminocyclopropane-1-carboxylic acid; LC-ESI-QTOF; MS2; CE	[M-H]-	similar chromatogram in higher mz_3744	0.45	FALSE	null	100.04	C4H7NO2	Alpha amino acids	PAJPWUMXBYXFCZ-UHFFFAOYSA-N	NC1(CC1)C(O)=O	530	TRUE	TRUE	FALSE		FALSE	FALSE	null	null	100	null	null	null	null	5.52	CN1	100.04024:69432 101.04359:0 102.04695:131947		410439	263946	525758	592746	400555	1008412	318231	526220	703818	588168	664072	536739	743102	587107	178441
649	9.337	100.076	Unknown	[M-H]-	found in higher mz's MsMs_2681	0.15	FALSE	null	null	null	null	null	null	999	FALSE	FALSE	FALSE		FALSE	FALSE	null	null	null	null	null	null	null	3.33	CN1	100.0765:37733 101.07985:0 102.08321:21171		158026	155247	82322	301148	179482	397999	134818	280844	208771	128476	201220	292955	269759	215506	79137.8
650	10.722	100.933	Unknown	[M-H]-		0.3	FALSE	null	null	null	null	null	null	999	FALSE	FALSE	FALSE		FALSE	FALSE	null	null	null	null	null	null	null	4.5	CD1	100.93328:309665 101.93663:30251 102.93999:0		6984764	5493614	4906518	3078261	5337500	4385511	3853688	2348654	3184782	1349965	4866263	5659072	5160566	3.89513e+06	1.53794e+06
651	10.6	100.933	Unknown	[M-H]-		0.2	FALSE	null	null	null	null	null	null	999	FALSE	FALSE	FALSE		FALSE	FALSE	null	null	null	null	null	null	null	4.07	QC_R2	100.93329:250894 101.93664:32267 102.94:0		2002849	1523826	1381727	2381169	1562292	2233158	1386816	2571947	2094489	5197300	2415359	1742809	1458062	2.38288e+06	1.09251e+06
652	9.762	100.933	Unknown	[M-H]-		1	TRUE	null	null	null	null	null	null	999	FALSE	FALSE	FALSE		FALSE	FALSE	null	null	null	null	null	null	null	14.46	CD1	100.93331:1374834 101.93666:170130 102.94002:0	84.01578:1952 99.92592:25341 100.92526:8150 100.93398:5641 100.96773:3209 101.06036:5310	21223356	18068552	18444712	20719110	17897014	20515722	17274626	18406546	19157226	18581952	19031260	19371790	20670900	1.87383e+07	1.35508e+06
653	17.047	100.933	Unknown	[M-H]-		0.05	FALSE	null	null	null	null	null	null	999	FALSE	FALSE	FALSE		FALSE	FALSE	null	null	null	null	null	null	null	2.4	CV3	100.93336:102568 101.93671:40017 102.94007:0		297003	1233972	490405	677947	217075	352620	1160660	856310	659925	615827	1345168	723320	589303	756423	392532
654	8.635	100.933	Unknown	[M-H]-	similar chromatogram in higher mz_1302; similar chromatogram in higher mz_786; similar chromatogram in higher mz_929; similar chromatogram in higher mz_1239; similar chromatogram in higher mz_1286; similar chromatogram in higher mz_1730; similar chromatogram in higher mz_1733; similar chromatogram in higher mz_5040; similar chromatogram in higher mz_5380; similar chromatogram in higher mz_6480	1	FALSE	null	null	null	null	null	null	999	FALSE	FALSE	FALSE		FALSE	FALSE	null	null	null	null	null	null	null	17.96	CN5	100.9334:1354801 101.93675:225273 102.94011:32743		12741124	10676826	9242649	12814894	9059460	15983653	16663338	14484972	14765810	16106999	15429135	15126531	13787113	1.35042e+07	2.3344e+06
655	6.268	100.964	Unknown	[M-H]-		0.05	FALSE	null	null	null	null	null	null	999	FALSE	FALSE	FALSE		FALSE	FALSE	null	null	null	null	null	null	null	2.99	CV1	100.96434:153980 101.96769:0 102.97105:0		2714898	1822650	2403892	2429309	2269930	2845430	2778553	2896171	2509362	2624310	2665996	2444988	2582590	2.59726e+06	278905
656	18.978	100.985	Unknown	[M-H]-		0.05	TRUE	null	null	null	null	null	null	999	FALSE	FALSE	FALSE		FALSE	FALSE	null	null	null	null	null	null	null	6.48	CV2	100.98529:636403 101.98864:214363 102.992:0	54.01819:1563 59.30615:1708 59.83769:1556 62.63087:1692 70.29867:1963 101.06032:13959	7122288	2453046	1698992	3550810	1565427	2341964	1572882	3151380	2455473	5574262	4977591	2641357	2656685	4.26309e+06	4.54291e+06
657	0.459	100.985	Unknown	[M-H]-		0.05	FALSE	null	null	null	null	null	null	999	FALSE	FALSE	FALSE		FALSE	FALSE	null	null	null	null	null	null	null	8.74	CN1	100.98531:490369 101.98866:223873 102.99202:0		12139484	10389162	1273505	1938727	3193212	11555763	2558536	12179626	7046462	1960083	5130358	1228034	4642338	5.33732e+06	3.87803e+06
658	7.335	100.985	Unknown	[M-H]-		1	FALSE	null	null	null	null	null	null	999	FALSE	FALSE	FALSE		FALSE	FALSE	null	null	null	null	null	null	null	7.78	QC_R2	100.98533:470223 101.98868:205585 102.99204:0		11779636	12980756	14077309	12125224	12405475	12547832	13002919	13343727	12722113	11990750	12774755	12583749	11901962	1.27501e+07	590860
659	18.852	100.985	Unknown	[M-H]-		0.35	TRUE	null	null	null	null	null	null	999	FALSE	FALSE	FALSE		FALSE	FALSE	null	null	null	null	null	null	null	6.07	CD2	100.98529:650075 101.98864:197088 102.992:0	68.62831:1679 87.26846:1723 87.53864:1592 92.21232:1617 101.0604:13593	2514352	21105606	10605020	4969360	6131482	22290660	8560277	7009500	20931734	3148853	2337727	16226648	12602649	1.06272e+07	7.69862e+06
660	0.397	100.985	Unknown	[M-H]-		0.05	FALSE	null	null	null	null	null	null	999	FALSE	FALSE	FALSE		FALSE	FALSE	null	null	null	null	null	null	null	7.39	CD5	100.98536:453386 101.98871:232225 102.99207:0		12139484	1264838	2122791	4046880	14225672	2617381	4238058	3396870	7046462	1375079	5130358	2193534	4642338	4.8163e+06	3.87746e+06
661	1.358	100.985	Unknown	[M-H]-	ion correlated with 663	0.25	FALSE	null	null	null	null	null	null	999	FALSE	FALSE	FALSE		FALSE	FALSE	null	null	null	null	null	null	null	3.09	CN4	100.98536:211368 101.98871:226628 102.99207:0		2228472	4337474	2308838	3791164	3424997	3559314	2649454	1539925	3588317	2278092	2690898	2886138	2183388	2.91848e+06	694431
662	18.724	100.985	Unknown	[M-H]-		0.05	FALSE	null	null	null	null	null	null	999	FALSE	FALSE	FALSE		FALSE	FALSE	null	null	null	null	null	null	null	6.87	CD5	100.98543:588475 101.98878:244465 102.99214:0		3647853	4606958	2538176	14221434	15370867	3886833	14550814	13542587	3531456	16809730	16769258	4052228	3704630	9.18236e+06	6.09797e+06
663	1.411	100.985	Unknown	[M-H]-	ion correlated with 661	0.1	FALSE	null	null	null	null	null	null	999	FALSE	FALSE	FALSE		FALSE	FALSE	null	null	null	null	null	null	null	3.66	CN3	100.98545:192897 101.9888:189770 102.99216:0		2228472	4337474	2308838	3791164	3424997	3559314	2649454	3620330	1389227	531067	2690898	2886138	2183388	2.62291e+06	958363
664	1.538	100.986	Unknown	[M-H]-		0.05	FALSE	null	null	null	null	null	null	999	FALSE	FALSE	FALSE		FALSE	FALSE	null	null	null	null	null	null	null	2.78	CV1	100.98562:189558 101.98897:140793 102.99233:0		1119766	960973	525485	572311	463310	463195	663533	465861	702312	762649	999380	399243	444033	1.04847e+06	1.60366e+06
665	7.445	101.024	Unknown	[M-H]-		0.05	FALSE	null	null	null	null	null	null	999	FALSE	FALSE	FALSE		FALSE	FALSE	null	null	null	null	null	null	null	2.72	CN3	101.02408:554967 102.02743:0 103.03079:30725		752804	533374	5546516	2241375	5593756	860749	2238058	10365421	6175598	582474	782090	1143924	1570119	2.97683e+06	2.85299e+06
666	1.595	101.024	Unknown	[M-H]-		0.55	TRUE	null	null	null	null	null	null	999	FALSE	FALSE	FALSE		FALSE	FALSE	null	null	null	null	null	null	null	6.58	CV3	101.02431:1615080 102.02766:62138 103.03102:0	54.82932:1798 55.01896:3023 83.48186:1831 101.02443:2042 101.0604:14645	6749631	6040913	9276059	9608130	7442420	10645738	9182395	11946392	9056478	8371433	10686597	9827660	10465918	9.95275e+06	3.96452e+06
667	6.259	101.024	Unknown	[M-H]-		0.1	TRUE	null	null	null	null	null	null	999	FALSE	FALSE	FALSE		FALSE	FALSE	null	null	null	null	null	null	null	3.08	CV2	101.02423:433142 102.02758:42086 103.03094:44792	53.51289:1613 74.2902:1472 84.62756:1950 101.06031:10543	2284974	2681241	2055831	6490718	2978087	2305566	8144678	1799139	5494870	5623952	4435272	7097499	6211575	6.10311e+06	3.76427e+06
668	8.779	101.024	Unknown	[M-H]-	ion correlated with 669	0.3	FALSE	null	null	null	null	null	null	999	FALSE	FALSE	FALSE		FALSE	FALSE	null	null	null	null	null	null	null	17.72	CV4	101.02435:1642584 102.0277:130442 103.03106:34931		21064056	14710582	19823084	22629338	18404650	13455794	11672548	10906298	18470358	20659664	39881920	24889732	16226837	2.1163e+07	1.03767e+07
669	8.725	101.024	Unknown	[M-H]-	ion correlated with 668; similar chromatogram in higher mz_4019	0.6	TRUE	null	null	null	null	null	null	999	FALSE	FALSE	FALSE		FALSE	FALSE	null	null	null	null	null	null	null	15.55	CN1	101.02423:1325410 102.02758:110480 103.03094:36722	64.61845:1590 73.79568:2148 78.91973:1639 100.94594:2116 101.06052:14253	21064056	14710582	21191326	14944171	6838500	27924178	25780260	27817222	24355278	28372718	25693240	10554263	22930572	2.22437e+07	6.18506e+06
670	4.6	101.06	Unknown	[M-H]-		0.1	FALSE	null	null	null	null	null	null	999	FALSE	FALSE	FALSE		FALSE	FALSE	null	null	null	null	null	null	null	2.42	QC_R0	101.06044:432524 102.06379:121662 103.06715:0		4095883	5202342	6925360	2765071	6052283	5580191	3665443	5996914	6482469	3016707	5452748	3318544	5680290	5.20382e+06	1.46472e+06
671	4.959	101.06	Unknown	[M-H]-		0.1	FALSE	null	null	null	null	null	null	999	FALSE	FALSE	FALSE		FALSE	FALSE	null	null	null	null	null	null	null	0.56	CN1	101.06048:446273 102.06383:182782 103.06719:0		3683116	2055894	3497884	3344788	3747186	9909409	13204648	5867421	10488192	7088556	9028176	4016750	8942785	6.13483e+06	3.77958e+06
672	18.633	101.06	Unknown	[M-H]-		0.2	TRUE	null	null	null	null	null	null	999	FALSE	FALSE	FALSE		FALSE	FALSE	null	null	null	null	null	null	null	1.06	CD1	101.06049:705005 102.06384:200419 103.0672:0	53.25037:1749 53.91689:1641 55.01674:1963 85.30771:1628 100.94595:3479 101.06035:19379	10379000	8030660	2384624	7612048	4894459	3538104	1893785	9830958	1631394	8813643	3669022	5008504	6558384	5.9708e+06	2.88439e+06
673	1.975	101.06	Unknown	[M-H]-		0.15	FALSE	null	null	null	null	null	null	999	FALSE	FALSE	FALSE		FALSE	FALSE	null	null	null	null	null	null	null	2.7	CV1	101.06049:681639 102.06384:122235 103.0672:0		13921906	12169080	9691743	11689763	11252428	12249386	12864365	11773878	11298726	15256655	10241130	12085786	11783367	1.26783e+07	1.72573e+06
674	3.751	101.06	Unknown	[M-H]-		0.1	TRUE	null	null	null	null	null	null	999	FALSE	FALSE	FALSE		FALSE	FALSE	null	null	null	null	null	null	null	3.76	CV3	101.0606:579175 102.06395:108040 103.06731:0	50.70342:1592 56.44172:1581 86.4154:1623 95.24415:1809 101.06044:12677	1334521	3298859	1641576	1701521	2576983	4351444	1848575	4811006	1666142	13167353	20551474	1908902	12681458	6.32081e+06	6.2198e+06
675	4.873	101.06	Unknown	[M-H]-		0.05	TRUE	null	null	null	null	null	null	999	FALSE	FALSE	FALSE		FALSE	FALSE	null	null	null	null	null	null	null	1.28	CD1	101.06049:481368 102.06384:125088 103.0672:0	99.92602:3859 100.92526:3295 101.06047:13317	11953972	5523070	3389534	6139951	9337653	3744252	3819580	5867421	3698105	7088556	3602890	3452684	3346566	6.08312e+06	2.79495e+06
676	0.455	101.061	Unknown	[M-H]-		0.15	FALSE	null	null	null	null	null	null	999	FALSE	FALSE	FALSE		FALSE	FALSE	null	null	null	null	null	null	null	0.67	CN1	101.06051:559693 102.06386:132143 103.06722:0		7217954	4978128	1479712	1469757	3617794	8330282	5455991	1522271	3972075	7684738	3881596	11444954	5634394	4.99795e+06	2.90108e+06
677	5.085	101.061	Unknown	[M-H]-		0.1	FALSE	null	null	null	null	null	null	999	FALSE	FALSE	FALSE		FALSE	FALSE	null	null	null	null	null	null	null	0.89	QC_R1	101.06052:465769 102.06387:146865 103.06723:0		2860862	3044778	9110693	2427872	1431325	1309007	3161615	6243340	2704069	4239974	1867649	12339049	1697682	3.8508e+06	2.95135e+06
678	7.423	101.061	Unknown	[M-H]-		0.1	FALSE	null	null	null	null	null	null	999	FALSE	FALSE	FALSE		FALSE	FALSE	null	null	null	null	null	null	null	1.48	CV2	101.06053:536596 102.06388:196371 103.06724:0		9409563	3238667	3044618	6559477	6811574	10352023	3857593	8537705	6704436	3716736	3898772	3886222	3168924	6.00972e+06	3.35039e+06
679	18.884	101.061	Unknown	[M-H]-		0.1	TRUE	null	null	null	null	null	null	999	FALSE	FALSE	FALSE		FALSE	FALSE	null	null	null	null	null	null	null	0.36	CV2	101.06053:636885 102.06388:151491 103.06724:0	52.44007:1773 73.49245:1593 76.61223:1593 81.15784:1710 81.53194:1719 82.38898:1912 95.26609:1572 100.92638:1739 100.94598:2456 101.06042:15164	8560789	3141841	5991812	8193308	3602372	5315264	4647484	9614994	1645171	6375850	1382396	3189492	1771460	5.1734e+06	2.66824e+06
680	0.573	101.061	Unknown	[M-H]-		0.15	FALSE	null	null	null	null	null	null	999	FALSE	FALSE	FALSE		FALSE	FALSE	null	null	null	null	null	null	null	3.72	CN3	101.06054:550152 102.06389:120655 103.06725:0		11136788	9115252	12635342	12436536	1130433	3043290	6608486	12395309	4946724	1324621	4287859	3491049	9792207	7.5982e+06	4.48234e+06
681	3.533	101.061	Unknown	[M-H]-		0.1	TRUE	null	null	null	null	null	null	999	FALSE	FALSE	FALSE		FALSE	FALSE	null	null	null	null	null	null	null	4.17	QC_R1	101.06052:574614 102.06387:100140 103.06723:0	56.03243:1674 76.60643:1617 77.49944:2015 101.06026:13536	16843604	9718303	4517000	2280567	4940682	12735957	16221988	5120990	12821507	12110394	4796282	13377790	9295279	9.2458e+06	4.19154e+06
682	1.67	101.061	Unknown	[M-H]-		0.05	FALSE	null	null	null	null	null	null	999	FALSE	FALSE	FALSE		FALSE	FALSE	null	null	null	null	null	null	null	0.52	CD3	101.06055:522031 102.0639:151998 103.06726:0		3418832	4392666	11673384	1659818	9431799	11795410	9972106	7904846	4701264	2374278	10209847	2816332	2128442	6.97701e+06	3.98967e+06
683	3.945	101.061	Unknown	[M-H]-		0.05	TRUE	null	null	null	null	null	null	999	FALSE	FALSE	FALSE		FALSE	FALSE	null	null	null	null	null	null	null	0.47	CD2	101.06055:572142 102.0639:152941 103.06726:0	99.92604:2809 101.06035:13193	1854765	9865309	4580612	3447558	3071528	9793153	4430256	3412851	5126509	3797274	8901606	3571500	1468860	5.12839e+06	2.97521e+06
684	1.166	101.061	Unknown	[M-H]-		0.05	TRUE	null	null	null	null	null	null	999	FALSE	FALSE	FALSE		FALSE	FALSE	null	null	null	null	null	null	null	9.97	QC_R2	101.06056:636973 102.06391:146811 103.06727:0	53.39417:1500 68.76768:1907 70.64542:1897 101.06036:21439	15872288	13499539	16103466	15888398	12320380	16442925	17634626	15598061	14476363	16335527	14420015	15192321	12674254	1.52949e+07	1.54618e+06
685	18.725	101.061	Unknown	[M-H]-		0.3	TRUE	null	null	null	null	null	null	999	FALSE	FALSE	FALSE		FALSE	FALSE	null	null	null	null	null	null	null	0.65	CD5	101.06063:699825 102.06398:164038 103.06734:0	61.16421:1658 80.96751:1809 99.63082:1899 100.94604:2114 101.06025:16477	2611003	3195764	5021330	2882677	13632555	5668386	7878668	1677993	10425544	8813643	9993761	1987086	8179724	6.42517e+06	4.25468e+06
686	4.211	101.061	Unknown	[M-H]-		0.05	TRUE	null	null	null	null	null	null	999	FALSE	FALSE	FALSE		FALSE	FALSE	null	null	null	null	null	null	null	4.9	CN5	101.06064:552157 102.06399:107638 103.06735:0	77.83236:1599 101.06078:9579	1860152	9650497	9263310	4117138	13734494	1462612	3280201	9055761	1906950	12583570	1645176	7145359	7890284	6.81339e+06	3.89834e+06
687	1.615	101.061	Unknown	[M-H]-		0.2	FALSE	null	null	null	null	null	null	999	FALSE	FALSE	FALSE		FALSE	FALSE	null	null	null	null	null	null	null	0.68	CV1	101.06081:551909 102.06416:150615 103.06752:0		9520318	9217177	3767810	4635940	9431799	11795410	9972106	3341992	11378961	5768538	10209847	8772136	5569648	7.33679e+06	3.60894e+06
688	8.16	101.301	Unknown	[M-H]-		0.05	FALSE	null	null	null	null	null	null	999	FALSE	FALSE	FALSE		FALSE	FALSE	null	null	null	null	null	null	null	1.59	QC_R2	101.30069:5451 102.30404:0 103.3074:0		0	0	0	0	0	0	0	0	0	0	0	0	0	1612.91	7213.16
689	8.597	101.798	Unknown	[M-H]-	similar chromatogram in higher mz_4810; similar chromatogram in higher mz_3988	0.85	FALSE	null	null	null	null	null	null	999	FALSE	FALSE	FALSE		FALSE	FALSE	null	null	null	null	null	null	null	525.39	CN4	101.79803:91528 102.80138:0 103.80474:0		350630	300018	512811	778440	684027	471181	785141	873198	877843	584165	611003	564356	597728	625352	166302
690	2.208	101.98	Unknown	[M-H]-		0.05	TRUE	null	null	null	null	null	null	999	FALSE	FALSE	FALSE		FALSE	FALSE	null	null	null	null	null	null	null	8.26	CN3	101.98034:94191 102.98369:0 103.98705:0	55.3163:1668 55.69941:1949 56.76124:1658 59.01356:2685 61.98832:2365 77.79031:1644 96.11214:1631 97.55328:1657 101.9231:6169 102.01926:1961 102.05578:3203 102.06464:2318	1097090	1916726	728620	832379	1413614	525095	1121481	2278812	1120331	252077	764897	622256	1324909	1.04337e+06	656568
691	0.501	101.98	Unknown	[M-H]-		0.25	FALSE	null	null	null	null	null	null	999	FALSE	FALSE	FALSE		FALSE	FALSE	null	null	null	null	null	null	null	3.79	CV4	101.98048:217444 102.98383:0 103.98719:0		837830	677089	3374623	3646970	3330018	856374	991917	2364175	2644550	2042063	1465721	650317	910130	1.85783e+06	1.17243e+06
692	18.614	101.981	Unknown	[M-H]-		0.2	FALSE	null	null	null	null	null	null	999	FALSE	FALSE	FALSE		FALSE	FALSE	null	null	null	null	null	null	null	8.6	CV5	101.98054:220377 102.98389:0 103.98725:0		4412368	1322972	561912	1293398	1330503	1466242	4502408	4386658	512193	1523404	1440838	4837376	1903846	2.48802e+06	1.65544e+06
693	18.564	101.981	Unknown	[M-H]-		0.05	FALSE	null	null	null	null	null	null	999	FALSE	FALSE	FALSE		FALSE	FALSE	null	null	null	null	null	null	null	9.76	CV2	101.98064:202737 102.98399:0 103.98735:0		1258843	1397100	3894372	1421374	1316024	1462141	4502408	1400556	3667015	1528883	1367672	1235592	726837	2.39644e+06	1.47204e+06
694	1.383	101.981	Unknown	[M-H]-		0.05	FALSE	null	null	null	null	null	null	999	FALSE	FALSE	FALSE		FALSE	FALSE	null	null	null	null	null	null	null	2.76	CV1	101.98065:217021 102.984:0 103.98736:0		6068682	980560	3049431	1397887	1589965	1529928	3096795	1853491	5287478	1464320	1411951	1086908	6310588	2.51668e+06	1.68387e+06
695	0.588	101.981	Unknown	[M-H]-		0.2	FALSE	null	null	null	null	null	null	999	FALSE	FALSE	FALSE		FALSE	FALSE	null	null	null	null	null	null	null	9.97	CD2	101.98066:219445 102.98401:0 103.98737:0		3447621	4126047	1211355	3992306	1175294	2826128	3380361	820702	2198415	2282175	5265468	2670680	2487210	2.6069e+06	1.24052e+06
696	18.749	101.981	Unknown	[M-H]-		0.3	FALSE	null	null	null	null	null	null	999	FALSE	FALSE	FALSE		FALSE	FALSE	null	null	null	null	null	null	null	10.25	CV3	101.9807:238547 102.98405:0 103.98741:0		7080008	8115752	1641012	5061551	6186104	6912489	3590468	3846778	2952276	1656394	7959149	553530	1197616	4.23401e+06	2.73424e+06
697	7.225	101.981	Unknown	[M-H]-		0.35	FALSE	null	null	null	null	null	null	999	FALSE	FALSE	FALSE		FALSE	FALSE	null	null	null	null	null	null	null	18.39	CD2	101.98073:343249 102.98408:0 103.98744:27209		6918202	8758831	2440648	2442654	6379251	7157200	2213606	1281327	7686878	2494700	7356134	2563107	2843190	4.09364e+06	2.5729e+06
698	1.32	101.981	Unknown	[M-H]-		0.85	TRUE	null	null	null	null	null	null	999	FALSE	FALSE	FALSE		FALSE	FALSE	null	null	null	null	null	null	null	8.58	CD5	101.98077:230404 102.98412:0 103.98748:0	53.74692:1634 57.9872:1748 61.98836:1614 79.40446:1898 101.92316:4116 102.05584:2173	6068682	2806902	3867867	5555578	6224720	3191697	5644116	7332092	5287478	5408532	3951000	3179573	6264312	4.8939e+06	1.54624e+06
699	2.315	101.981	Unknown	[M-H]-		0.05	FALSE	null	null	null	null	null	null	999	FALSE	FALSE	FALSE		FALSE	FALSE	null	null	null	null	null	null	null	6.35	CV3	101.98076:108107 102.98411:0 103.98747:0		2185567	862863	2414479	2353669	444752	1159576	878424	691067	1215393	1836570	2501572	665491	1556626	1.40188e+06	715118
700	1.963	102.019	Unknown	[M-H]-	ion correlated with 2766; found in higher mz's MsMs_2766	0.05	TRUE	null	null	null	null	null	null	999	FALSE	FALSE	FALSE		FALSE	FALSE	null	null	null	null	null	null	null	332.39	CN3	102.01944:8089147 103.02279:277453 104.02615:165428	55.3163:1668 55.69941:1949 56.76124:1658 59.01356:2685 61.98832:2365 77.79031:1644 96.11214:1631 97.55328:1657 101.9231:6169 102.01926:1961 102.05578:3203 102.06464:2318	10465446	9269511	15095253	21856312	13012349	19054716	19720148	207888256	19528150	13674678	16283424	12765213	17094086	2.56625e+07	4.30108e+07
701	5.338	102.019	Unknown	[M-H]-	similar chromatogram in higher mz_1581; similar chromatogram in higher mz_1698; similar chromatogram in higher mz_6615; similar chromatogram in higher mz_2099	0.9	FALSE	null	null	null	null	null	null	999	FALSE	FALSE	FALSE		FALSE	FALSE	null	null	null	null	null	null	null	8.06	CN4	102.01945:530361 103.0228:21339 104.02616:107779		2235313	1656054	2710475	5347254	2346058	5796062	4967726	5605253	7532645	6584292	4915820	4427685	3512749	4.43132e+06	1.53788e+06
702	2.047	102.019	Unknown	[M-H]-	ion correlated with 629; ion correlated with 2290; ion correlated with 631	0.95	TRUE	null	null	null	null	null	null	999	FALSE	FALSE	FALSE		FALSE	FALSE	null	null	null	null	null	null	null	69.7	CD1	102.01966:1773255 103.02301:42079 104.02637:73068	50.64028:1763 51.50417:1672 68.60511:1668 88.68033:1565 101.92307:5082 102.05574:2161	63452032	59219472	73151544	115412600	69934424	101674856	102545632	59119544	91033608	83808376	84185488	81974096	86058088	8.35042e+07	1.42637e+07
703	4.92	102.056	w/o MS2:DL-3-Aminoisobutyric acid; LC-ESI-QTOF; MS2; CE	[M-H]-		0.05	FALSE	null	102.056	C4H9NO2	Beta amino acids and derivatives	QCHPKSFMDHPSNR-UHFFFAOYNA-N	CC(CN)C(O)=O	530	TRUE	TRUE	FALSE		FALSE	FALSE	null	null	99.9	null	null	null	null	0.63	CN5	102.05571:129492 103.05906:0 104.06242:0		2586866	2421173	333642	1617093	1445193	1193312	794085	1377649	341546	1651033	692246	1243936	321552	1.09895e+06	652855
704	6.985	102.056	w/o MS2:DL-3-Aminoisobutyric acid; LC-ESI-QTOF; MS2; CE	[M-H]-		1	FALSE	null	102.056	C4H9NO2	Beta amino acids and derivatives	QCHPKSFMDHPSNR-UHFFFAOYNA-N	CC(CN)C(O)=O	530	TRUE	TRUE	FALSE		FALSE	FALSE	null	null	99.9	null	null	null	null	7.18	CD4	102.05573:565424 103.05908:0 104.06244:0		7962280	7869665	8251070	10528945	8121007	6882880	6743965	6554682	6238695	6126880	6418752	7320880	7127000	6.99856e+06	1.25427e+06
705	11.171	102.056	w/o MS2:DL-3-Aminoisobutyric acid; LC-ESI-QTOF; MS2; CE	[M-H]-		0.15	FALSE	null	102.056	C4H9NO2	Beta amino acids and derivatives	QCHPKSFMDHPSNR-UHFFFAOYNA-N	CC(CN)C(O)=O	530	TRUE	TRUE	FALSE		FALSE	FALSE	null	null	100	null	null	null	null	4.63	CV1	102.05588:492192 103.05923:0 104.06259:0		10030622	8175388	12842192	7689442	8219780	7120858	10171209	10656273	9849120	10435666	14334842	7321208	10209191	1.05613e+07	2.42255e+06
706	5.403	102.056	w/o MS2:DL-3-Aminoisobutyric acid; LC-ESI-QTOF; MS2; CE	[M-H]-		0.05	FALSE	null	102.056	C4H9NO2	Beta amino acids and derivatives	QCHPKSFMDHPSNR-UHFFFAOYNA-N	CC(CN)C(O)=O	530	TRUE	TRUE	FALSE		FALSE	FALSE	null	null	100	null	null	null	null	1.4	CD2	102.05592:177386 103.05927:0 104.06263:0		3695187	3799218	2421921	2600516	1510574	1415510	5770880	2955040	2924706	1358691	2019405	649724	483822	2.15329e+06	1.30299e+06
707	9.551	102.056	DL-3-Aminoisobutyric acid; LC-ESI-QTOF; MS2; CE	[M-H]-	similar chromatogram in higher mz_1331; similar chromatogram in higher mz_1734; similar chromatogram in higher mz_1751; similar chromatogram in higher mz_1754; similar chromatogram in higher mz_2309; similar chromatogram in higher mz_2334; similar chromatogram in higher mz_2340; similar chromatogram in higher mz_5726; found in higher mz's MsMs_1745; similar chromatogram in higher mz_1745; similar…	1	TRUE	null	102.056	C4H9NO2	Beta amino acids and derivatives	QCHPKSFMDHPSNR-UHFFFAOYNA-N	CC(CN)C(O)=O	430	TRUE	TRUE	TRUE		FALSE	FALSE	null	null	84	null	87.2	72.4	50	358.33	CD3	102.05593:13400117 103.05928:769441 104.06264:0	53.42602:1558 102.05579:84139	141447680	123770664	163165984	190035824	163804480	178426784	168250624	204262176	150430192	154250832	159547280	160884240	170632480	1.65064e+08	1.75925e+07
708	8.6	102.056	DL-3-Aminoisobutyric acid; LC-ESI-QTOF; MS2; CE	[M-H]-	similar chromatogram in higher mz_3225; similar chromatogram in higher mz_4712; similar chromatogram in higher mz_6459; similar chromatogram in higher mz_6673	1	TRUE	null	102.056	C4H9NO2	Beta amino acids and derivatives	QCHPKSFMDHPSNR-UHFFFAOYNA-N	CC(CN)C(O)=O	430	TRUE	TRUE	TRUE		FALSE	FALSE	null	null	80.6	null	76.9	72.4	50	674.17	QC_R0	102.05588:23051444 103.05923:1192413 104.06259:132264	84.04558:29700 101.92304:4739 102.05573:201672	238925616	184623616	310250848	349440096	262885888	355445184	388806208	387491744	368988000	302532288	312563648	303732576	329398336	320239292	4.96911e+07
709	9.21	102.056	DL-3-Aminoisobutyric acid; LC-ESI-QTOF; MS2; CE	[M-H]-	found in higher mz's MsMs_1748	0.15	TRUE	null	102.056	C4H9NO2	Beta amino acids and derivatives	QCHPKSFMDHPSNR-UHFFFAOYNA-N	CC(CN)C(O)=O	430	TRUE	TRUE	TRUE		FALSE	FALSE	null	null	78.3	null	70	72.4	50	14.13	CV3	102.0557:1451732 103.05905:64171 104.06241:0	53.66029:1592 60.12244:1564 68.60819:1786 85.93027:2098 92.01495:1814 102.05577:24673	17332258	14188461	15401792	21914094	15682958	12422692	15550985	11650658	11233012	13488436	15733029	16830012	15086539	1.59331e+07	4.34552e+06
710	8.598	102.315	Unknown	[M-H]-		0.8	FALSE	null	null	null	null	null	null	999	FALSE	FALSE	FALSE		FALSE	FALSE	null	null	null	null	null	null	null	310.47	CN4	102.31483:96537 103.31818:0 104.32154:0		399349	283305	512859	646159	567409	341628	803927	733458	949498	515712	593935	558783	694469	604658	167054
711	6.702	102.737	Unknown	[M-H]-		0.05	FALSE	null	null	null	null	null	null	999	FALSE	FALSE	FALSE		FALSE	FALSE	null	null	null	null	null	null	null	1.35	QC_R2	102.73698:5437 103.74033:0 104.74369:0		0	0	0	0	0	0	0	0	0	0	0	0	0	3156.08	9732.52
712	3.014	102.957	Unknown	[M-H]-		1	FALSE	null	null	null	null	null	null	999	FALSE	FALSE	FALSE		FALSE	FALSE	null	null	null	null	null	null	null	6.15	CD5	102.95671:160004 103.96006:0 104.96342:80484		1974895	2079823	1851336	1889421	2164165	1822247	1642740	1603934	1919807	1670640	1848766	1669368	1343788	1.75087e+06	207079
713	9.804	103.003	w/o MS2:Malonic acid	[M-H]-		0.05	FALSE	null	103.004	C3H4O4	Dicarboxylic acids and derivatives	OFOBLEOULBTSOW-UHFFFAOYSA-N	O=C(O)CC(=O)O	530	TRUE	TRUE	FALSE		FALSE	FALSE	null	null	99.9	null	null	null	null	4.59	CD5	103.00321:174158 104.00656:0 105.00992:63214		3439533	2326511	1272288	2669507	4757800	2610199	1135072	3061717	1028353	1164521	2170478	3012343	1365585	2.10089e+06	1.0842e+06
714	9.736	103.003	w/o MS2:Malonic acid	[M-H]-		0.1	FALSE	null	103.004	C3H4O4	Dicarboxylic acids and derivatives	OFOBLEOULBTSOW-UHFFFAOYSA-N	O=C(O)CC(=O)O	530	TRUE	TRUE	FALSE		FALSE	FALSE	null	null	99.9	null	null	null	null	4.08	QC_R2	103.00336:160111 104.00671:0 105.01007:49485		641907	551077	1431976	917359	1454828	581576	2000898	3061717	1208060	2792020	569909	3012343	1070936	1.67869e+06	1.03281e+06
715	2.097	103.003	w/o MS2:Malonic acid	[M-H]-		1	FALSE	null	103.004	C3H4O4	Dicarboxylic acids and derivatives	OFOBLEOULBTSOW-UHFFFAOYSA-N	O=C(O)CC(=O)O	530	TRUE	TRUE	FALSE		FALSE	FALSE	null	null	100	null	null	null	null	7.69	CN3	103.00342:348201 104.00677:0 105.01013:38559		2157398	2010184	3933498	3330944	3686381	3926737	4352726	4926153	3262572	2826667	3094072	2883921	3334568	3.39104e+06	733785
716	16.677	103.003	w/o MS2:Malonic acid	[M-H]-		0.05	FALSE	null	103.004	C3H4O4	Dicarboxylic acids and derivatives	OFOBLEOULBTSOW-UHFFFAOYSA-N	O=C(O)CC(=O)O	530	TRUE	TRUE	FALSE		FALSE	FALSE	null	null	100	null	null	null	null	4.99	QC_R0	103.00349:157888 104.00684:0 105.0102:80615		1273389	548247	3802262	1267969	3746516	449388	1022452	3062964	367794	3064863	3363877	1602993	2752456	1.7079e+06	1.17002e+06
717	9.202	103.004	w/o MS2:Malonic acid	[M-H]-		0.4	FALSE	null	103.004	C3H4O4	Dicarboxylic acids and derivatives	OFOBLEOULBTSOW-UHFFFAOYSA-N	O=C(O)CC(=O)O	530	TRUE	TRUE	FALSE		FALSE	FALSE	null	null	100	null	null	null	null	23.32	CN3	103.0035:842576 104.00685:26772 105.01021:99326		16259766	16197562	18701314	19726090	18690006	17218986	17316040	20202460	5372544	17686818	17676026	18113866	18223856	1.65893e+07	3.90882e+06
718	9.246	103.004	w/o MS2:Malonic acid	[M-H]-		0.65	FALSE	null	103.004	C3H4O4	Dicarboxylic acids and derivatives	OFOBLEOULBTSOW-UHFFFAOYSA-N	O=C(O)CC(=O)O	530	TRUE	TRUE	FALSE		FALSE	FALSE	null	null	100	null	null	null	null	18.99	QC_R2	103.00352:730642 104.00687:0 105.01023:65712		16259765	16197562	18701314	18585680	18690006	6086687	17449474	6316864	17238130	18893552	17676026	18113866	18224898	1.60064e+07	4.20088e+06
719	6.444	103.004	w/o MS2:Malonic acid	[M-H]-		0.05	FALSE	null	103.004	C3H4O4	Dicarboxylic acids and derivatives	OFOBLEOULBTSOW-UHFFFAOYSA-N	O=C(O)CC(=O)O	530	TRUE	TRUE	FALSE		FALSE	FALSE	null	null	100	null	null	null	null	3.2	CN3	103.00359:132850 104.00694:0 105.0103:308988		158680	220355	401174	489352	481836	304039	169134	1678235	490428	234856	213248	48527	200110	357837	340249
720	5.379	103.004	w/o MS2:Malonic acid	[M-H]-	similar chromatogram in higher mz_2579; similar chromatogram in higher mz_800	0.5	TRUE	null	103.004	C3H4O4	Dicarboxylic acids and derivatives	OFOBLEOULBTSOW-UHFFFAOYSA-N	O=C(O)CC(=O)O	530	TRUE	TRUE	FALSE		FALSE	FALSE	null	null	100	null	null	null	null	3.68	CN3	103.00359:171861 104.00694:0 105.0103:2613712	73.02936:35396 74.52446:1902 75.84067:1590 102.92344:3634 103.04011:6062	488910	462910	681920	1010737	558655	951079	767473	2516076	1016865	819444	815588	531774	818574	826958	429506
721	3.452	103.04	2-Hydroxyisobutyric acid; LC-ESI-QTOF; MS2; CE	[M-H]-		1	TRUE	null	103.04	C4H8O3	Alpha hydroxy acids and derivatives	BWLBGMIXKSTLSX-UHFFFAOYSA-N	CC(C)(O)C(O)=O	430	TRUE	TRUE	TRUE		FALSE	FALSE	null	null	79	null	59.4	66.5	100	25.19	CD3	103.04002:998554 104.04337:147133 105.04673:0	52.89635:1760 57.03441:13899 71.27749:1775 77.06703:1712 103.04017:20960	13315565	15260632	15711371	18786430	32479268	11919011	14570842	8739194	9412145	9400814	14304310	12533667	14101176	1.34515e+07	5.36054e+06
722	4.694	103.04	DL-beta-Hydroxybutyric acid; LC-ESI-QTOF; MS2; CE	[M-H]-		1	TRUE	null	103.04	C4H8O3	Beta hydroxy acids and derivatives	WHBMMWSBFZVSSR-UHFFFAOYNA-N	CC(O)CC(O)=O	430	TRUE	TRUE	TRUE		FALSE	FALSE	null	null	76.4	null	51.2	67.1	100	51.22	CD5	103.03981:3722494 104.04316:266794 105.04652:0	59.01373:14049 102.9235:3537 103.04018:3312	13166253	17342624	14463563	29423398	36869100	11847105	19879666	15351622	15817756	14173898	16588573	16114045	16437270	1.71979e+07	6.37343e+06
723	5.001	103.04	w/o MS2:2-Hydroxyisobutyric acid; LC-ESI-QTOF; MS2; CE	[M-H]-		1	TRUE	null	103.04	C4H8O3	Alpha hydroxy acids and derivatives	BWLBGMIXKSTLSX-UHFFFAOYSA-N	CC(C)(O)C(O)=O	530	TRUE	TRUE	FALSE		FALSE	FALSE	null	null	100	null	null	null	null	20.78	CD5	103.03981:1372603 104.04316:121521 105.04652:0	73.02951:48868 83.86478:1708 102.9235:1947 103.04018:6988	7549620	7687294	11448754	13209625	15967749	7866540	11291319	8843600	8091893	7613944	9268426	8303298	8344346	8.85946e+06	2.43268e+06
724	5.255	103.04	w/o MS2:2-Hydroxyisobutyric acid; LC-ESI-QTOF; MS2; CE	[M-H]-		0.45	FALSE	null	103.04	C4H8O3	Alpha hydroxy acids and derivatives	BWLBGMIXKSTLSX-UHFFFAOYSA-N	CC(C)(O)C(O)=O	530	TRUE	TRUE	FALSE		FALSE	FALSE	null	null	100	null	null	null	null	3.47	QC_R0	103.03993:255702 104.04328:105651 105.04664:0		2168052	2041257	2846036	2348894	3558966	2667734	2760403	2687707	2565532	2651393	4314418	2431728	2514480	2.73649e+06	644370
725	8.664	103.77	Unknown	[M-H]-	similar chromatogram in higher mz_5576; similar chromatogram in higher mz_3967; similar chromatogram in higher mz_733	0.6	FALSE	null	null	null	null	null	null	999	FALSE	FALSE	FALSE		FALSE	FALSE	null	null	null	null	null	null	null	297.04	CN2	103.76973:50036 104.77308:0 105.77644:0		283545	279085	206719	379502	454689	401379	583703	497737	278996	369571	352560	304202	81259	366655	124950
726	0.968	103.976	Unknown	[M-H]-		0.4	FALSE	null	null	null	null	null	null	999	FALSE	FALSE	FALSE		FALSE	FALSE	null	null	null	null	null	null	null	8.38	CD2	103.97628:210244 104.97963:0 105.98299:0		1707108	2987948	2330852	799487	1796641	1617670	1054792	1704285	1284253	976346	988871	766877	1250927	1.42015e+06	726430
727	1.037	103.976	Unknown	[M-H]-		0.05	FALSE	null	null	null	null	null	null	999	FALSE	FALSE	FALSE		FALSE	FALSE	null	null	null	null	null	null	null	6.54	QC_R3	103.97636:97061 104.97971:0 105.98307:54067		531929	2690909	875337	799487	719912	1294345	1332306	791795	1284253	920790	988871	821770	1334994	1.02476e+06	551420
728	1.117	103.976	Unknown	[M-H]-		0.05	FALSE	null	null	null	null	null	null	999	FALSE	FALSE	FALSE		FALSE	FALSE	null	null	null	null	null	null	null	5.11	CV4	103.97637:102663 104.97972:0 105.98308:52312		112777	607072	635560	277270	362178	359749	533975	257246	265969	278014	294661	233162	444884	448679	425348
729	5.387	104.035	w/o MS2:L-Serine; LC-ESI-ITFT; MS2; m/z	[M-H]-		0.25	FALSE	null	104.035	C3H7NO3	Serine and derivatives	MTCFGRXMJLQNBG-REOHCLBHSA-N	N[C@@H](CO)C(O)=O	530	TRUE	TRUE	FALSE		FALSE	FALSE	null	null	100	null	null	null	null	6.18	QC_R0	104.03516:290791 105.03851:29309 106.04187:111459		3197800	2878565	2044576	1311471	1479084	2908522	2724779	2658468	2044605	1855365	3331767	4219682	1512263	2.35577e+06	754238
730	1.256	104.035	w/o MS2:L-Serine; LC-ESI-ITFT; MS2; m/z	[M-H]-		0.15	FALSE	null	104.035	C3H7NO3	Serine and derivatives	MTCFGRXMJLQNBG-REOHCLBHSA-N	N[C@@H](CO)C(O)=O	530	TRUE	TRUE	FALSE		FALSE	FALSE	null	null	100	null	null	null	null	4.11	QC_R1	104.03518:95704 105.03853:0 106.04189:0		419021	1364754	1356000	181401	477511	800001	1552902	1444531	1347369	1164659	1946908	1712760	410694	1.03683e+06	578718
731	9.029	104.035	Serine	[M-H]-		1	TRUE	null	104.035	C3H7NO3	Serine and derivatives	MTCFGRXMJLQNBG-UHFFFAOYNA-N	O=C(O)C(N)CO	430	TRUE	TRUE	TRUE		FALSE	FALSE	null	null	94.8	null	88.6	93.6	100	242.5	CD4	104.03526:5928346 105.03861:151498 106.04197:0	72.00906:55686 74.02483:82292 103.87722:2046 103.92155:5130 104.03521:29620	65428760	59842724	82532432	97227800	75079136	79848424	87332368	76767344	99552040	105887224	70908792	80385352	92504176	8.66968e+07	1.37134e+07
732	8.661	104.035	Serine	[M-H]-		1	TRUE	null	104.035	C3H7NO3	Serine and derivatives	MTCFGRXMJLQNBG-UHFFFAOYNA-N	O=C(O)C(N)CO	430	TRUE	TRUE	TRUE		FALSE	FALSE	null	null	93.9	null	86	93.6	100	662.35	CN1	104.0352:19427806 105.03855:684314 106.04191:112560	59.54611:1805 72.00922:38963 74.02496:54937 103.92033:6547 104.03546:19663	160023824	137806688	188931888	187641456	157561712	258107072	227124480	215581632	194242448	195377312	209920560	204004432	197448464	2.02721e+08	3.13518e+07
733	8.658	104.302	Unknown	[M-H]-	similar chromatogram in higher mz_1730	0.65	FALSE	null	null	null	null	null	null	999	FALSE	FALSE	FALSE		FALSE	FALSE	null	null	null	null	null	null	null	405.64	QC_R2	104.30173:47004 105.30508:0 106.30844:0		224053	257582	202308	382810	461972	348112	394409	327100	197036	335296	469958	345903	206023	342653	99541.4
734	2.242	104.953	Unknown	[M-H]-		0.7	FALSE	null	null	null	null	null	null	999	FALSE	FALSE	FALSE		FALSE	FALSE	null	null	null	null	null	null	null	209.42	CD5	104.95342:56097 105.95677:0 106.96013:0		777349	112414	1198798	589491	1171162	610580	457780	431609	540148	822711	1306853	660346	544938	666859	396208
735	3.005	104.954	Unknown	[M-H]-		0.45	FALSE	null	null	null	null	null	null	999	FALSE	FALSE	FALSE		FALSE	FALSE	null	null	null	null	null	null	null	171.9	CD5	104.95371:51477 105.95706:0 106.96042:0		365352	486466	353706	369779	517610	357562	396766	419955	304829	502021	405589	343832	301209	399616	70731.8
736	9.789	105.019	w/o MS2:D-(+)-Glyceric acid; LC-ESI-QTOF; MS2; CE	[M-H]-		0.15	FALSE	null	105.019	C3H6O4	Sugar acids and derivatives	RBNPOMFGQQGHHO-UWTATZPHSA-N	OC[C@@H](O)C(O)=O	530	TRUE	TRUE	FALSE		FALSE	FALSE	null	null	100	null	null	null	null	5.51	CN4	105.0191:121707 106.02245:0 107.02581:0		701324	793637	849706	1400264	812099	1538544	1550765	1433770	1549518	847602	1250911	834064	981744	1.11236e+06	300224
737	3.289	105.019	w/o MS2:D-(+)-Glyceric acid; LC-ESI-QTOF; MS2; CE	[M-H]-		0.65	FALSE	null	105.019	C3H6O4	Sugar acids and derivatives	RBNPOMFGQQGHHO-UWTATZPHSA-N	OC[C@@H](O)C(O)=O	530	TRUE	TRUE	FALSE		FALSE	FALSE	null	null	100	null	null	null	null	5.21	CV3	105.0191:120743 106.02245:0 107.02581:0		743887	901086	1792907	1158431	1412830	1350959	1748181	1643135	671590	1153482	1223835	1622123	1050515	1.29451e+06	366319
738	5.399	105.019	D-(+)-Glyceric acid; LC-ESI-QTOF; MS2; CE	[M-H]-	similar chromatogram in higher mz_2579; similar chromatogram in higher mz_5804	1	TRUE	null	105.019	C3H6O4	Sugar acids and derivatives	RBNPOMFGQQGHHO-UWTATZPHSA-N	OC[C@@H](O)C(O)=O	430	TRUE	TRUE	TRUE		FALSE	FALSE	null	null	87	null	74.8	79.4	100	94.02	CD3	105.0192:2143774 106.02255:87493 107.02591:20599	50.09085:1650 59.01357:5955 64.9302:1642 72.99312:31575 75.00871:15461 105.01947:52377	16016964	8963403	20159870	19450136	8534345	21699130	23467300	25846820	13971480	16693862	18133142	16267057	16454378	1.60995e+07	4.61648e+06
739	6.622	105.019	D-(+)-Glyceric acid; LC-ESI-QTOF; MS2; CE	[M-H]-		1	TRUE	null	105.019	C3H6O4	Sugar acids and derivatives	RBNPOMFGQQGHHO-UWTATZPHSA-N	OC[C@@H](O)C(O)=O	430	TRUE	TRUE	TRUE		FALSE	FALSE	null	null	87	null	73.7	80.9	100	37.93	CV4	105.01918:573158 106.02253:38873 107.02589:0	60.85369:1890 70.34113:1581 72.99322:7179 75.00887:4229 105.01952:14064	12151851	9582938	15851776	13072066	10618079	16259369	15398258	18862198	12144979	12594831	13661441	14275218	12236738	13612953	2.22973e+06
740	1.246	105.339	Unknown	[M-H]-		0.05	FALSE	null	null	null	null	null	null	999	FALSE	FALSE	FALSE		FALSE	FALSE	null	null	null	null	null	null	null	102.78	QC_R2	105.33907:5139 106.34242:0 107.34578:0		0	6662	0	0	0	0	0	0	1567	0	0	0	0	2914.78	11200.7
741	1.309	105.92	Unknown	[M-H]-		0.1	FALSE	null	null	null	null	null	null	999	FALSE	FALSE	FALSE		FALSE	FALSE	null	null	null	null	null	null	null	3.74	CD2	105.92001:97571 106.92336:0 107.92672:0		762791	1584118	726447	621467	645242	1631947	696855	517743	1445825	481072	830632	666732	514288	856151	360449
742	1.416	105.92	Unknown	[M-H]-		0.1	FALSE	null	null	null	null	null	null	999	FALSE	FALSE	FALSE		FALSE	FALSE	null	null	null	null	null	null	null	2.65	QC_R0	105.92002:121059 106.92337:0 107.92673:0		1669750	261147	1789669	645079	1288026	288239	1626023	1763819	842072	1269248	2391018	1761149	1705823	1.21711e+06	628817
743	4.626	105.989	Unknown	[M-H]-		0.05	FALSE	null	null	null	null	null	null	999	FALSE	FALSE	FALSE		FALSE	FALSE	null	null	null	null	null	null	null	5.46	CV3	105.98903:210996 106.99238:0 107.99574:0		554892	598221	635274	666294	644123	583505	2306515	516930	360021	883458	986595	889777	2051261	826899	572801
744	6.77	105.989	Unknown	[M-H]-		0.05	FALSE	null	null	null	null	null	null	999	FALSE	FALSE	FALSE		FALSE	FALSE	null	null	null	null	null	null	null	3.66	CV2	105.98903:186919 106.99238:0 107.99574:0		300366	533582	272242	390326	162429	162499	162216	931886	583438	460165	153060	775668	578232	501037	436702
745	15.669	105.989	Unknown	[M-H]-		0.2	FALSE	null	null	null	null	null	null	999	FALSE	FALSE	FALSE		FALSE	FALSE	null	null	null	null	null	null	null	4.14	CD1	105.98904:253056 106.99239:0 107.99575:0		1877173	786552	108730	395918	172905	1012686	484602	529148	877150	1192341	241290	555166	1036649	638763	436158
746	5.673	105.989	Unknown	[M-H]-		0.05	FALSE	null	null	null	null	null	null	999	FALSE	FALSE	FALSE		FALSE	FALSE	null	null	null	null	null	null	null	7.26	QC_R2	105.98904:231886 106.99239:0 107.99575:0		2535070	665828	200332	1781215	2520739	563865	196022	1615635	498229	219087	1049135	861408	225548	1.26531e+06	1.32716e+06
747	6.867	105.989	Unknown	[M-H]-		0.05	FALSE	null	null	null	null	null	null	999	FALSE	FALSE	FALSE		FALSE	FALSE	null	null	null	null	null	null	null	9.35	CD1	105.98905:348347 106.9924:0 107.99576:0		3489927	533582	555137	1272436	463923	1378831	901948	109451	136899	251820	1205929	1218878	202593	809988	777575
748	4.21	105.989	Unknown	[M-H]-		0.05	FALSE	null	null	null	null	null	null	999	FALSE	FALSE	FALSE		FALSE	FALSE	null	null	null	null	null	null	null	3.23	CN3	105.98905:129785 106.9924:0 107.99576:0		1132424	554356	1595148	81348	317842	133152	92164	2298345	2531730	759039	561817	142366	412896	721351	695447
749	5.119	105.989	Unknown	[M-H]-		0.1	FALSE	null	null	null	null	null	null	999	FALSE	FALSE	FALSE		FALSE	FALSE	null	null	null	null	null	null	null	5.95	CV4	105.98907:380250 106.99242:0 107.99578:0		933324	431847	4567774	769688	1022119	3706565	4536911	1456048	945817	688066	2771522	2297694	1240733	2.25916e+06	1.66391e+06
750	5.859	105.989	Unknown	[M-H]-		0.1	FALSE	null	null	null	null	null	null	999	FALSE	FALSE	FALSE		FALSE	FALSE	null	null	null	null	null	null	null	5.09	CV3	105.98907:251529 106.99242:0 107.99578:0		745008	565265	232748	497724	3537433	598198	847002	1241670	728302	231432	466656	859049	236281	945257	965264
751	6.427	105.989	Unknown	[M-H]-		0.1	FALSE	null	null	null	null	null	null	999	FALSE	FALSE	FALSE		FALSE	FALSE	null	null	null	null	null	null	null	8.66	QC_R2	105.98908:345540 106.99243:0 107.99579:0		634636	159043	4210716	946546	391241	281475	242785	859259	370944	583890	501725	1159062	744919	969982	1.11966e+06
752	4.775	105.989	Unknown	[M-H]-		0.25	FALSE	null	null	null	null	null	null	999	FALSE	FALSE	FALSE		FALSE	FALSE	null	null	null	null	null	null	null	4.6	QC_R3	105.98908:315997 106.99243:0 107.99579:0		2421827	3220445	643542	6327652	1723570	700562	4260894	265255	2579778	2057826	1705859	2678820	4009754	2.09586e+06	1.52429e+06
753	6.523	105.989	Unknown	[M-H]-		0.05	FALSE	null	null	null	null	null	null	999	FALSE	FALSE	FALSE		FALSE	FALSE	null	null	null	null	null	null	null	9.37	QC_R3	105.98909:469382 106.99244:0 107.9958:0		1285949	640792	793914	303632	361859	278562	933836	132108	450145	447746	1974024	1159062	5779492	992115	1.24027e+06
754	7.569	105.989	Unknown	[M-H]-		0.05	FALSE	null	null	null	null	null	null	999	FALSE	FALSE	FALSE		FALSE	FALSE	null	null	null	null	null	null	null	8.27	CN3	105.98911:329758 106.99246:0 107.99582:17857		184989	511936	129876	267551	936748	421287	169844	3543654	529864	345807	614324	92563	156665	475710	754654
755	7.493	105.989	Unknown	[M-H]-		0.05	FALSE	null	null	null	null	null	null	999	FALSE	FALSE	FALSE		FALSE	FALSE	null	null	null	null	null	null	null	6.66	CN4	105.98911:235613 106.99246:0 107.99582:0		98986	638664	551489	337870	136974	109779	89819	420041	2353867	113971	614324	278294	311831	456106	496576
756	3.554	105.989	Unknown	[M-H]-		0.05	FALSE	null	null	null	null	null	null	999	FALSE	FALSE	FALSE		FALSE	FALSE	null	null	null	null	null	null	null	4.11	QC_R4	105.98911:174897 106.99246:0 107.99582:0		73241	913644	75270	65380	96667	83363	123521	52819	245904	123214	308094	205658	325390	345551	509843
757	4.954	105.989	Unknown	[M-H]-		0.15	FALSE	null	null	null	null	null	null	999	FALSE	FALSE	FALSE		FALSE	FALSE	null	null	null	null	null	null	null	1.42	CN5	105.98912:246909 106.99247:0 107.99583:0		2985152	2054368	1323841	2819443	2682709	1181566	1337718	1729962	3756988	3021630	2481372	6200786	584976	2.20945e+06	1.36657e+06
758	6.629	105.989	Unknown	[M-H]-		0.15	FALSE	null	null	null	null	null	null	999	FALSE	FALSE	FALSE		FALSE	FALSE	null	null	null	null	null	null	null	2.64	CN5	105.98912:285401 106.99247:0 107.99583:0		382076	150178	698965	1870096	792320	927836	1548304	169600	1539963	3177614	489439	127851	999230	866812	736075
759	15.541	105.989	Unknown	[M-H]-		0.1	FALSE	null	null	null	null	null	null	999	FALSE	FALSE	FALSE		FALSE	FALSE	null	null	null	null	null	null	null	4.79	QC_R3	105.98913:202738 106.99248:0 107.99584:0		113256	76991	408550	10360	53667	98222	38404	71095	25287	241215	90488	107608	1426407	267315	408660
760	7.861	105.989	Unknown	[M-H]-		0.05	FALSE	null	null	null	null	null	null	999	FALSE	FALSE	FALSE		FALSE	FALSE	null	null	null	null	null	null	null	4.66	CV4	105.98913:158502 106.99248:0 107.99584:0		13104	122671	12494	117538	69026	24477	11167	118034	40381	37744	43407	36523	52402	171996	350786
761	6.025	105.989	Unknown	[M-H]-		0.05	FALSE	null	null	null	null	null	null	999	FALSE	FALSE	FALSE		FALSE	FALSE	null	null	null	null	null	null	null	7.97	CV5	105.98914:387487 106.99249:56083 107.99585:0		282157	535678	1427918	1662599	570247	595961	408523	512318	487391	268616	1340228	1040158	436307	812408	737563
762	9.121	105.989	Unknown	[M-H]-		0.1	FALSE	null	null	null	null	null	null	999	FALSE	FALSE	FALSE		FALSE	FALSE	null	null	null	null	null	null	null	5.8	QC_R0	105.98923:265098 106.99258:0 107.99594:0		100182	78753	35768	164891	82819	26072	149915	291785	10651	1291398	3186284	38738	1115744	468300	824791
763	7.334	105.989	Unknown	[M-H]-		0.1	FALSE	null	null	null	null	null	null	999	FALSE	FALSE	FALSE		FALSE	FALSE	null	null	null	null	null	null	null	11.79	CV1	105.98926:399662 106.99261:0 107.99597:41886		114400	3242030	93172	1311838	125155	329387	158950	193635	65880	659420	145607	10322	210533	610342	1.26255e+06
764	4.702	105.989	Unknown	[M-H]-		0.15	FALSE	null	null	null	null	null	null	999	FALSE	FALSE	FALSE		FALSE	FALSE	null	null	null	null	null	null	null	5.81	QC_R1	105.98927:235568 106.99262:0 107.99598:0		912447	700595	2449408	1057482	427713	1696051	331407	1193082	927302	573733	826599	2678820	2051261	1.17432e+06	740617
765	4.885	105.989	Unknown	[M-H]-		0.25	FALSE	null	null	null	null	null	null	999	FALSE	FALSE	FALSE		FALSE	FALSE	null	null	null	null	null	null	null	3.01	CN1	105.98929:364241 106.99264:0 107.996:0		906387	2054368	5578840	2819443	547182	4545304	2228222	1729962	648305	697121	1134330	1256880	1235475	2.09648e+06	1.48591e+06
766	5.549	105.989	Unknown	[M-H]-		0.05	FALSE	null	null	null	null	null	null	999	FALSE	FALSE	FALSE		FALSE	FALSE	null	null	null	null	null	null	null	6.78	QC_R0	105.9893:354151 106.99265:0 107.99601:0		2154724	1237087	1172559	1180155	761669	288492	1523828	536059	2086005	1476492	4371744	614602	1378961	1.24845e+06	964446
767	5.209	105.989	Unknown	[M-H]-		0.05	FALSE	null	null	null	null	null	null	999	FALSE	FALSE	FALSE		FALSE	FALSE	null	null	null	null	null	null	null	5.84	CD1	105.9893:347711 106.99265:0 107.99601:0		5095427	1709883	1500442	2524604	542781	1616832	1944154	2332296	3396532	3948520	1158252	1568623	5042708	2.32092e+06	1.27589e+06
768	8.382	105.989	Unknown	[M-H]-		0.05	FALSE	null	null	null	null	null	null	999	FALSE	FALSE	FALSE		FALSE	FALSE	null	null	null	null	null	null	null	5.99	QC_R1	105.98931:206175 106.99266:0 107.99602:0		72611	133061	1345188	441637	1312224	39688	259300	173486	163550	187280	46300	2383728	219964	373575	604077
769	1.239	105.989	Unknown	[M-H]-		0.2	FALSE	null	null	null	null	null	null	999	FALSE	FALSE	FALSE		FALSE	FALSE	null	null	null	null	null	null	null	3.55	CN2	105.98933:169478 106.99268:0 107.99604:0		3406677	214498	1352977	2505742	276568	2091009	3891804	2020983	423309	180439	2876342	2805266	3685160	1.98508e+06	1.17244e+06
770	15.103	105.989	Unknown	[M-H]-		0.05	FALSE	null	null	null	null	null	null	999	FALSE	FALSE	FALSE		FALSE	FALSE	null	null	null	null	null	null	null	3.43	CV2	105.98934:130011 106.99269:0 107.99605:0		38035	0	72540	7456	42008	339311	254420	486380	1402	37315	9199	1440	3901	131263	219097
771	1.292	105.989	Unknown	[M-H]-		0.25	FALSE	null	null	null	null	null	null	999	FALSE	FALSE	FALSE		FALSE	FALSE	null	null	null	null	null	null	null	4.17	CV3	105.98938:185435 106.99273:0 107.99609:0		982128	879991	3624912	663748	907177	466004	3891804	502540	760941	786364	2876342	2805266	3685160	2.18193e+06	1.3753e+06
772	15.763	105.989	Unknown	[M-H]-		0.25	FALSE	null	null	null	null	null	null	999	FALSE	FALSE	FALSE		FALSE	FALSE	null	null	null	null	null	null	null	4.64	CV3	105.98939:231837 106.99274:0 107.9961:0		103830	190630	294525	83264	1390180	175020	1987651	105116	152817	92354	45964	1894838	403087	605448	780021
773	2.748	106.028	Unknown	[M-H]-		0.35	FALSE	null	null	null	null	null	null	999	FALSE	FALSE	FALSE		FALSE	FALSE	null	null	null	null	null	null	null	5.54	QC_R3	106.02836:49756 107.03171:39945 108.03507:0		444231	400345	455570	274455	1802	74755	464089	441996	638946	154045	227784	270755	778013	338869	199547
774	3.295	106.98	Unknown	[M-H2O-H]-	adduct linked to 1206_[M-H]-	1	FALSE	null	null	null	null	null	null	999	FALSE	FALSE	FALSE		FALSE	FALSE	null	null	null	null	null	null	null	845.96	CN3	106.98038:158701 107.98373:0 108.98709:0		615689	219373	824537	1154585	799718	969868	1100484	1358333	1034472	868535	678456	751333	1010285	896996	240338
775	6.033	106.981	Unknown	[M-H]-		0.4	FALSE	null	null	null	null	null	null	999	FALSE	FALSE	FALSE		FALSE	FALSE	null	null	null	null	null	null	null	145.41	CV1	106.9808:36073 107.98415:0 108.98751:0		88340	32267	46427	330735	18152	447191	369758	216897	110761	178023	268957	153806	44395	216935	138972
776	8.644	107.025	Unknown	[M-H2O-H]-	ion correlated with 777; adduct linked to 1210_[M-H]-; similar chromatogram in higher mz_3432	0.55	FALSE	null	null	null	null	null	null	999	FALSE	FALSE	FALSE		FALSE	FALSE	null	null	null	null	null	null	null	17.04	CN5	107.02471:171625 108.02806:0 109.03142:785348		1223666	1263844	1021672	1310089	1189594	1456575	1679173	1760218	1544532	1965760	1704463	1317510	1423276	1.43246e+06	235361
777	8.618	107.025	Unknown	[M-H]-	ion correlated with 776	0.45	FALSE	null	null	null	null	null	null	999	FALSE	FALSE	FALSE		FALSE	FALSE	null	null	null	null	null	null	null	15.6	CN3	107.02496:139007 108.02831:0 109.03167:750483		1223666	1263844	1021672	1310089	1189594	1456575	1679173	1760218	1544532	1965760	1704463	1317510	1423276	1.43246e+06	235361
778	16.446	107.025	Unknown	[M-H]-		0.05	FALSE	null	null	null	null	null	null	999	FALSE	FALSE	FALSE		FALSE	FALSE	null	null	null	null	null	null	null	1.52	QC_R2	107.02509:7905 108.02844:0 109.0318:53239		36112	27077	0	35008	89731	0	0	1096	6650	5178	0	0	0	18122	27581.1
779	2.496	107.92	Unknown	[M-H]-		0.05	FALSE	null	null	null	null	null	null	999	FALSE	FALSE	FALSE		FALSE	FALSE	null	null	null	null	null	null	null	1.47	QC_R2	107.92026:16549 108.92361:0 109.92697:0		17761	92949	80172	20244	123540	57393	0	0	0	0	51015	0	0	47379.2	63916.2
780	7.623	108.012	Hypotaurine; LC-ESI-QTOF; MS2; CE	[M-H]-	similar chromatogram in higher mz_5638; similar chromatogram in higher mz_6027	1	TRUE	null	108.012	C2H7NO2S	Sulfinic acids	VVIUBCNYACGLLV-UHFFFAOYNA-N	NCCS(O)=O	430	TRUE	TRUE	TRUE		FALSE	FALSE	null	null	75.2	null	65.9	56.1	66.7	34.64	CN1	108.01233:563317 109.01568:0 110.01904:109122	51.51766:1849 59.95461:1732 63.96221:24652 64.97006:2728 107.92033:4685	3227932	1978668	4007604	3596790	1765698	6518362	7034107	2491800	4144873	6983666	3872913	4100337	4476723	4.06297e+06	1.41575e+06
781	4.207	108.02	w/o MS2:Hypotaurine; LC-ESI-QTOF; MS2; CE	[M-H]-	ion correlated with 782	0.2	FALSE	null	108.012	C2H7NO2S	Sulfinic acids	VVIUBCNYACGLLV-UHFFFAOYNA-N	NCCS(O)=O	530	TRUE	TRUE	FALSE		FALSE	FALSE	null	null	74.8	null	null	null	null	34.62	CN1	108.02009:395494 109.02344:22702 110.0268:19963		5744736	5127276	6252162	6950938	6328070	6514730	6730236	6751384	6159368	6505035	6396621	5770062	6559024	6.34207e+06	476788
782	4.177	108.02	w/o MS2:Hypotaurine; LC-ESI-QTOF; MS2; CE	[M-H]-	ion correlated with 781; found in higher mz's MsMs_1813	0.8	FALSE	null	108.012	C2H7NO2S	Sulfinic acids	VVIUBCNYACGLLV-UHFFFAOYNA-N	NCCS(O)=O	530	TRUE	TRUE	FALSE		FALSE	FALSE	null	null	74.7	null	null	null	null	35.31	CN3	108.02012:409443 109.02347:0 110.02683:0		5744736	5127276	6252162	6950938	6328070	6514730	6730236	6751384	6159368	6505035	6396622	5770062	6559024	6.34207e+06	476788
783	1.762	108.045	w/o MS2:4-Aminophenol	[M-H]-		0.45	FALSE	null	108.045	C6H7NO	Aniline and substituted anilines	PLIKAWJENQZMHA-UHFFFAOYSA-N	OC1=CC=C(N)C=C1	530	TRUE	TRUE	FALSE		FALSE	FALSE	null	null	100	null	null	null	null	3	CV3	108.04528:40593 109.04863:26107 110.05199:0		107939	100197	296454	509940	132407	442112	574909	328003	45182	282579	436590	498096	472507	365309	167033
784	3.184	108.902	Unknown	[M-H]-		1	FALSE	null	null	null	null	null	null	999	FALSE	FALSE	FALSE		FALSE	FALSE	null	null	null	null	null	null	null	4866.84	QC_R0	108.90188:1029710 109.90523:0 110.90859:774370		12948889	11581921	14714575	13599097	13746908	13711066	12441542	14774677	12712066	13338064	16372570	12927036	13236577	1.33453e+07	1.14001e+06
785	1.356	108.937	Unknown	[M-H]-		0.1	FALSE	null	null	null	null	null	null	999	FALSE	FALSE	FALSE		FALSE	FALSE	null	null	null	null	null	null	null	553.8	CN5	108.93716:58652 109.94051:0 110.94387:44196		488947	437478	423357	769317	1226540	270992	408766	760276	1020976	732814	375215	368279	649838	594813	248787
786	8.637	109.04	Unknown	[M-H]-	similar chromatogram in higher mz_1302; found in higher mz's MsMs_1725; found in higher mz's MsMs_1282	1	TRUE	null	null	null	null	null	null	999	FALSE	FALSE	FALSE		FALSE	FALSE	null	null	null	null	null	null	null	27.32	CD4	109.04057:564554 110.04392:0 111.04728:26263	53.13921:1442 67.03037:5303 78.60165:1575 109.02884:2025	6387292	5617850	5270053	7286290	5435466	7664959	8126460	7788252	7483400	8508591	7540696	6933316	7275345	6.99038e+06	878336
787	9.026	109.04	Unknown	[M-H]-	found in higher mz's MsMs_1724	0.05	FALSE	null	null	null	null	null	null	999	FALSE	FALSE	FALSE		FALSE	FALSE	null	null	null	null	null	null	null	5.49	QC_R4	109.04034:95830 110.04369:0 111.04705:0		999762	1282810	1197347	1680388	1027150	1948571	1845378	1275816	1206277	1396055	1494048	1555715	1510258	1.40953e+06	259328
788	1.276	109.041	Unknown	[M-H]-		0.05	FALSE	null	null	null	null	null	null	999	FALSE	FALSE	FALSE		FALSE	FALSE	null	null	null	null	null	null	null	4.3	CN3	109.04056:93411 110.04391:0 111.04727:25766		539800	179222	461598	194088	79389	101466	297208	1567676	576819	252112	513619	56906	280164	404163	355324
789	12.482	110.024	w/o MS2:Pyrrole-2-carboxylic acid	[M-H]-	found in higher mz's MsMs_5471; found in higher mz's MsMs_5223; similar chromatogram in higher mz_6284; found in higher mz's MsMs_6284; similar chromatogram in higher mz_3884; found in higher mz's MsMs_3884; similar chromatogram in higher mz_3369; similar chromatogram in higher mz_6340; similar chromatogram in higher mz_6538; similar chromatogram in higher mz_5450	1	FALSE	null	110.025	C5H5NO2	Pyrrole 2-carboxylic acids	WRHZVMBBRYBTKZ-UHFFFAOYSA-N	O=C(O)C1=CC=CN1	530	TRUE	TRUE	FALSE		FALSE	FALSE	null	null	99.9	null	null	null	null	16.16	CN5	110.02441:432485 111.02776:120165 112.03112:216158		4115798	4005049	4081744	4637702	3731024	4501730	4958683	4675496	4024821	5285246	2752824	3545364	4905588	4.32915e+06	612930
790	2.543	110.024	w/o MS2:Pyrrole-2-carboxylic acid	[M-H]-	found in higher mz's MsMs_3970; found in higher mz's MsMs_6479; found in higher mz's MsMs_5247	1	FALSE	null	110.025	C5H5NO2	Pyrrole 2-carboxylic acids	WRHZVMBBRYBTKZ-UHFFFAOYSA-N	O=C(O)C1=CC=CN1	530	TRUE	TRUE	FALSE		FALSE	FALSE	null	null	100	null	null	null	null	65.49	CN5	110.02445:1526669 111.0278:4991694 112.03116:258833		24978212	18433626	18698148	28642288	15800228	27779608	25815358	26419320	25898282	27941282	22288352	23189666	24382754	2.3201e+07	3.52021e+06
791	9.079	110.072	w/o MS2:Histamine	[M-H]-	ion correlated with 1524; ion correlated with 792; found in higher mz's MsMs_1857; similar chromatogram in higher mz_3517	0.4	FALSE	null	110.072	C5H9N3	2-arylethylamines	NTYJJOPFIAHURM-UHFFFAOYSA-N	N1=CNC(=C1)CCN	530	TRUE	TRUE	FALSE		FALSE	FALSE	null	null	99.9	null	null	null	null	12.8	CN1	110.07198:344751 111.07533:0 112.07869:0		3164013	1199535	855109	251888	162662	6252612	5383311	418394	72903	81023	4847310	4410709	149449	2.12164e+06	2.10931e+06
792	9.126	110.072	w/o MS2:Histamine	[M-H]-	ion correlated with 791; similar chromatogram in higher mz_6065	0.55	FALSE	null	110.072	C5H9N3	2-arylethylamines	NTYJJOPFIAHURM-UHFFFAOYSA-N	N1=CNC(=C1)CCN	530	TRUE	TRUE	FALSE		FALSE	FALSE	null	null	100	null	null	null	null	6.78	CV5	110.07217:199524 111.07552:0 112.07888:0		3164013	1199535	855109	284784	215863	2311920	5383311	1006250	323618	118604	1676232	1546767	241822	1.62637e+06	1.34702e+06
793	10.198	110.693	Unknown	[M-H]-	ion correlated with 794; ion correlated with 816	0.45	FALSE	null	null	null	null	null	null	999	FALSE	FALSE	FALSE		FALSE	FALSE	null	null	null	null	null	null	null	218.06	CV3	110.69277:127102 111.69612:0 112.69948:0		706504	405667	792633	1145475	945360	887049	998839	1460072	892161	1319827	850181	973184	930672	893233	285250
794	10.16	110.693	Unknown	[M-H]-	ion correlated with 816; ion correlated with 793; similar chromatogram in higher mz_5256	0.55	FALSE	null	null	null	null	null	null	999	FALSE	FALSE	FALSE		FALSE	FALSE	null	null	null	null	null	null	null	1145.45	CN3	110.69279:142493 111.69614:0 112.6995:0		706504	405667	792633	1145475	945360	887049	998839	1460072	981708	1319827	850181	973184	930672	905894	299022
795	13.135	110.716	Unknown	[M-H]-		0.15	FALSE	null	null	null	null	null	null	999	FALSE	FALSE	FALSE		FALSE	FALSE	null	null	null	null	null	null	null	88.84	CV1	110.71589:24328 111.71924:0 112.7226:0		31898	22064	39151	242567	3979	68025	203134	285550	32872	131408	76105	26427	88716	110724	107545
796	1.455	110.727	Unknown	[M-H]-	similar chromatogram in higher mz_815; similar chromatogram in higher mz_5643	0.4	FALSE	null	null	null	null	null	null	999	FALSE	FALSE	FALSE		FALSE	FALSE	null	null	null	null	null	null	null	24.31	CV2	110.72682:247762 111.73017:0 112.73353:0		1404184	1766993	2389706	1169067	1703769	2925258	2779873	1150913	2949523	2785748	2669996	3375138	1924444	2.19707e+06	880797
797	1.512	110.727	Unknown	[M-H]-		0.3	FALSE	null	null	null	null	null	null	999	FALSE	FALSE	FALSE		FALSE	FALSE	null	null	null	null	null	null	null	986.24	CD4	110.72739:180371 111.73074:0 112.7341:0		1097226	1766993	2389706	2894059	1703769	866374	2779873	3000958	1000525	819778	1075396	3375137	1167380	1.70579e+06	890204
798	1.415	110.727	Unknown	[M-H]-		0.35	FALSE	null	null	null	null	null	null	999	FALSE	FALSE	FALSE		FALSE	FALSE	null	null	null	null	null	null	null	27.71	CN4	110.72748:188075 111.73083:0 112.73419:0		2385803	550093	790232	867682	579307	2925258	1058337	995713	2949523	2785748	2669996	3375137	1924444	1.89543e+06	1.03718e+06
799	3.182	110.899	Unknown	[M-H]-		1	FALSE	null	null	null	null	null	null	999	FALSE	FALSE	FALSE		FALSE	FALSE	null	null	null	null	null	null	null	19.01	QC_R0	110.89882:688400 111.90217:0 112.90553:146343		8362442	7647070	9768367	9201784	9020191	9150011	8352338	9773180	8068036	8611110	10843626	8656685	8620428	8.88161e+06	737067
800	5.393	110.985	Unknown	[M-H]-		0.05	FALSE	null	null	null	null	null	null	999	FALSE	FALSE	FALSE		FALSE	FALSE	null	null	null	null	null	null	null	3.18	CD4	110.9849:163464 111.98825:0 112.99161:9334738		785957	334990	622785	1556658	382892	430416	693468	648204	454466	293559	440573	407587	539273	483862	312561
801	10.18	110.985	Unknown	[M-H]-		1	TRUE	null	null	null	null	null	null	999	FALSE	FALSE	FALSE		FALSE	FALSE	null	null	null	null	null	null	null	43073.8	CD5	110.98505:27871626 111.9884:300759 112.99176:1451082	50.9481:1801 67.01926:14269 67.85439:1939 71.75079:1820 78.95898:23051 85.02935:2878 102.81934:1798 111.00836:59966	351750880	280173536	442755776	477917440	344640352	434686048	435938336	565532736	429289056	453086688	405986368	393113952	418924192	4.16658e+08	5.76854e+07
802	16.951	110.985	Unknown	[M-H]-		0.15	FALSE	null	null	null	null	null	null	999	FALSE	FALSE	FALSE		FALSE	FALSE	null	null	null	null	null	null	null	3.72	CV5	110.98507:104349 111.98842:0 112.99178:1068216		2392426	315429	1919169	746682	1844904	2970417	742115	1211258	2087471	623811	224957	818633	563388	1.50334e+06	983002
803	1.502	110.998	Unknown	[M-H]-	ion correlated with 4005	0.05	FALSE	null	null	null	null	null	null	999	FALSE	FALSE	FALSE		FALSE	FALSE	null	null	null	null	null	null	null	5.02	CD5	110.99816:191158 112.00151:0 113.00487:13827138		3967807	1335441	5359353	2107251	3523901	6336030	7071965	6860250	6437405	6563412	5621882	2155856	5898422	4.90299e+06	1.96467e+06
804	1.993	111.008	w/o MS2:2-Furoic acid	[M-H2O-H]-	found in higher mz's MsMs_3643; adduct linked to 2368_[M+FA-H]-	0.05	FALSE	null	111.009	C5H4O3	Furoic acids	SMNDYUVBFMFKNZ-UHFFFAOYSA-N	O=C(O)C=1OC=CC1	530	TRUE	TRUE	FALSE		FALSE	FALSE	null	null	99.9	null	null	null	null	57977	CN3	111.00843:3203619 112.01178:371428 113.01514:136202		30473780	6571540	14196169	51514848	34758640	45857500	9522426	72726320	40261248	8984556	8149068	36235048	40779952	2.78116e+07	1.86119e+07
805	7.715	111.008	w/o MS2:2-Furoic acid	[M-H2O-H]-	adduct linked to 1318_[M-H]-	0.05	FALSE	null	111.009	C5H4O3	Furoic acids	SMNDYUVBFMFKNZ-UHFFFAOYSA-N	O=C(O)C=1OC=CC1	530	TRUE	TRUE	FALSE		FALSE	FALSE	null	null	100	null	null	null	null	6230.27	CN3	111.00845:379592 112.0118:28899 113.01516:80319		2079822	1687946	2764206	4562350	2047999	3707580	4658262	7623056	2486259	3095030	2509026	2680755	3219790	3.16146e+06	1.30239e+06
806	12.32	111.008	w/o MS2:2-Furoic acid	[M-H]-		0.1	TRUE	null	111.009	C5H4O3	Furoic acids	SMNDYUVBFMFKNZ-UHFFFAOYSA-N	O=C(O)C=1OC=CC1	530	TRUE	TRUE	FALSE		FALSE	FALSE	null	null	100	null	null	null	null	3.87	CD1	111.00847:3549872 112.01182:172890 113.01518:45424	66.41601:1787 67.01915:11205 78.95889:3171 87.53158:1649 91.11946:1847 111.00833:47115	88264800	71989152	58867088	57100296	75815872	64339500	49642704	46561648	54520876	47121180	114028184	88487512	49161276	6.1842e+07	1.90202e+07
807	13.133	111.008	w/o MS2:2-Furoic acid	[M-H]-	found in higher mz's MsMs_2802	0.25	TRUE	null	111.009	C5H4O3	Furoic acids	SMNDYUVBFMFKNZ-UHFFFAOYSA-N	O=C(O)C=1OC=CC1	530	TRUE	TRUE	FALSE		FALSE	FALSE	null	null	100	null	null	null	null	2.95	CN1	111.00848:9329052 112.01183:430989 113.01519:85120	54.91874:1692 60.40968:1897 61.28036:1862 67.01914:27947 70.19373:1864 78.95889:4459 83.01384:2271 85.02926:2481 101.49472:1648 104.78999:1791 111.00825:128461	241500592	241610400	66245296	89422288	271021376	131601848	29449036	117316472	338729088	236637328	375456800	38932240	53538248	1.76529e+08	1.28028e+08
808	10.828	111.009	w/o MS2:2-Furoic acid	[M-H]-		0.05	TRUE	null	111.009	C5H4O3	Furoic acids	SMNDYUVBFMFKNZ-UHFFFAOYSA-N	O=C(O)C=1OC=CC1	530	TRUE	TRUE	FALSE		FALSE	FALSE	null	null	100	null	null	null	null	38597.3	CN3	111.00851:2003566 112.01186:122458 113.01522:43439	52.47271:1754 55.26598:1647 57.03028:1855 58.12678:1705 59.24687:1665 67.0191:9891 67.42205:1777 78.95883:26377 111.00818:44480	15530968	16928718	21827056	17991652	19543664	30675204	27865758	30648832	29955720	34336340	43179632	27990568	27173218	2.61655e+07	6.48326e+06
809	15.706	111.009	w/o MS2:2-Furoic acid	[M-H]-		0.05	FALSE	null	111.009	C5H4O3	Furoic acids	SMNDYUVBFMFKNZ-UHFFFAOYSA-N	O=C(O)C=1OC=CC1	530	TRUE	TRUE	FALSE		FALSE	FALSE	null	null	100	null	null	null	null	15990.7	CN3	111.00851:1637794 112.01186:105196 113.01522:27446		17417926	5500779	20235780	16348119	12995045	34009008	26211142	26385552	18690102	25169316	43070664	30068872	15762823	2.12054e+07	8.17594e+06
810	13.001	111.009	w/o MS2:2-Furoic acid	[M-H]-	found in higher mz's MsMs_2808	0.5	TRUE	null	111.009	C5H4O3	Furoic acids	SMNDYUVBFMFKNZ-UHFFFAOYSA-N	O=C(O)C=1OC=CC1	530	TRUE	TRUE	FALSE		FALSE	FALSE	null	null	100	null	null	null	null	14849.7	CN5	111.00858:10300550 112.01193:489267 113.01529:61922	52.20771:1704 67.01866:34898 78.95896:4213 83.01392:4693 85.02935:3476 111.00835:146296	239086416	190208880	219928432	180382880	20148776	258368704	237123520	353067488	284579904	327199328	33513548	66458864	370853152	2.23556e+08	1.308e+08
811	12.888	111.009	w/o MS2:2-Furoic acid	[M-H]-	found in higher mz's MsMs_2795	0.05	TRUE	null	111.009	C5H4O3	Furoic acids	SMNDYUVBFMFKNZ-UHFFFAOYSA-N	O=C(O)C=1OC=CC1	530	TRUE	TRUE	FALSE		FALSE	FALSE	null	null	100	null	null	null	null	3.33	CD5	111.00859:7672230 112.01194:379924 113.0153:24502	67.01923:22379 70.05323:1719 78.95897:4287 83.01393:2198 94.5229:1895 97.59576:1892 100.17858:1899 111.00835:101029	47879948	43596516	204635104	47303992	190109520	67259856	62515648	59702036	62072624	70271448	82232024	322620544	56008196	8.43373e+07	7.13938e+07
812	13.998	111.009	w/o MS2:2-Furoic acid	[M-H]-		0.05	TRUE	null	111.009	C5H4O3	Furoic acids	SMNDYUVBFMFKNZ-UHFFFAOYSA-N	O=C(O)C=1OC=CC1	530	TRUE	TRUE	FALSE		FALSE	FALSE	null	null	100	null	null	null	null	3.63	CN1	111.00874:5778446 112.01209:317244 113.01545:55704	52.23602:1593 60.81747:1781 67.01858:16680 74.9217:1458 75.97908:1844 76.55752:1864 78.95889:4316 83.01384:2303 88.61761:1637 111.00825:76842	9555542	17044170	27418856	172491168	121236064	280214496	77459440	36268584	69600856	18768590	46431596	16464906	14853591	6.52772e+07	6.46749e+07
813	15.945	111.009	w/o MS2:2-Furoic acid	[M-H]-		0.1	TRUE	null	111.009	C5H4O3	Furoic acids	SMNDYUVBFMFKNZ-UHFFFAOYSA-N	O=C(O)C=1OC=CC1	530	TRUE	TRUE	FALSE		FALSE	FALSE	null	null	100	null	null	null	null	26632	CN1	111.00878:4022424 112.01213:217135 113.01549:67057	67.0192:13146 76.09724:1858 78.95889:3919 91.50725:1744 111.00825:61768 111.04591:2030	64089404	59360184	71097896	53096748	45351068	121667384	80105056	73279632	68546336	70318456	149281984	127809360	60999712	7.56391e+07	2.68266e+07
814	2.572	111.02	w/o MS2:Uracil	[M-H]-	found in higher mz's MsMs_4754; similar chromatogram in higher mz_6341	0.45	FALSE	null	111.02	C4H4N2O2	Pyrimidones	ISAKRJDGNUQOIC-UHFFFAOYSA-N	OC1=NC=CC(O)=N1	530	TRUE	TRUE	FALSE		FALSE	FALSE	null	null	100	null	null	null	null	9134.79	CN4	111.01975:4364312 112.0231:195907 113.02646:136256		75181920	56008984	61256696	82381328	48160800	85128176	82158552	86020928	85750544	86702784	70253176	71988216	74704440	7.2605e+07	1.07866e+07
815	1.459	111.02	w/o MS2:Uracil	[M-H]-	found in higher mz's MsMs_2847; similar chromatogram in higher mz_4005; similar chromatogram in higher mz_818	1	FALSE	null	111.02	C4H4N2O2	Pyrimidones	ISAKRJDGNUQOIC-UHFFFAOYSA-N	OC1=NC=CC(O)=N1	530	TRUE	TRUE	FALSE		FALSE	FALSE	null	null	100	null	null	null	null	63737.6	CN2	111.01976:64450416 112.02311:2746543 113.02647:253519		787196160	683965696	980004288	986502464	713885696	1202052608	1239375232	1204535680	1066953792	1187066112	1036464064	1032808768	1047808960	1037970627	1.55429e+08
816	10.176	111.279	Unknown	[M-H]-	ion correlated with 794; ion correlated with 793	0.95	FALSE	null	null	null	null	null	null	999	FALSE	FALSE	FALSE		FALSE	FALSE	null	null	null	null	null	null	null	243.29	CN3	111.27853:132481 112.28188:0 113.28524:0		573333	306752	776644	1050098	863934	723262	1009055	1403946	892395	1246431	910474	1013980	915270	871667	265343
817	13.128	111.302	Unknown	[M-H]-		0.3	FALSE	null	null	null	null	null	null	999	FALSE	FALSE	FALSE		FALSE	FALSE	null	null	null	null	null	null	null	42.75	QC_R3	111.30232:25844 112.30567:0 113.30903:0		26848	0	169990	169844	12013	247269	151307	368402	43118	51330	176026	62328	368050	131504	121187
818	1.458	111.313	Unknown	[M-H]-		0.5	FALSE	null	null	null	null	null	null	999	FALSE	FALSE	FALSE		FALSE	FALSE	null	null	null	null	null	null	null	27.55	CV2	111.31339:231881 112.31674:0 113.3201:0		1306353	1696891	2298188	1168826	1560084	2712804	2594146	1022037	2757484	2645702	2542008	3061527	1600609	2.05226e+06	878048
819	1.523	111.313	Unknown	[M-H]-		0.3	FALSE	null	null	null	null	null	null	999	FALSE	FALSE	FALSE		FALSE	FALSE	null	null	null	null	null	null	null	30.4	CD4	111.31346:174682 112.31681:0 113.32017:0		1055542	578497	2298188	2845801	1560084	813130	2594146	2712595	843330	782237	838532	955429	1508498	1.31831e+06	769560
820	1.408	111.314	Unknown	[M-H]-		0.2	FALSE	null	null	null	null	null	null	999	FALSE	FALSE	FALSE		FALSE	FALSE	null	null	null	null	null	null	null	18.53	CN5	111.31356:179905 112.31691:0 113.32027:0		1193281	538939	757844	895177	395773	2712804	891469	663191	2757484	2645703	2542008	1240936	1600609	1.42002e+06	853069
821	9.516	112.04	Unknown	[M-H]-	ion correlated with 907; similar chromatogram in higher mz_2335; similar chromatogram in higher mz_5999; similar chromatogram in higher mz_6133; similar chromatogram in higher mz_6609	0.75	TRUE	null	null	null	null	null	null	999	FALSE	FALSE	FALSE		FALSE	FALSE	null	null	null	null	null	null	null	21.24	CD1	112.04004:5324069 113.04339:357446 114.04675:381642	57.284:1632 64.34666:1620 69.0101:2069 70.02925:1994 75.19675:1755 75.4536:1846 87.02392:1974 97.41996:1719 110.03536:2116 111.05722:2056 112.05134:247636	76535512	64511708	67788800	80646552	69458472	82631136	91608016	97071736	84189000	79642712	84851208	80545840	78121528	7.98897e+07	7.51843e+06
822	5.096	112.051	w/o MS2:Creatinine	[M-H]-		0.1	FALSE	null	112.052	C4H7N3O	Alpha amino acids and derivatives	DDRJAANPRJIHGJ-UHFFFAOYSA-N	N=C1N=C(O)CN1C	530	TRUE	TRUE	FALSE		FALSE	FALSE	null	null	99.9	null	null	null	null	2.58	CN3	112.0513:2505475 113.05465:177033 114.05801:117950		14184682	9235131	9016027	8512599	10641989	29926124	8571814	35542140	96234248	7063190	12928713	12050312	6955618	2.23104e+07	2.11067e+07
823	1.249	112.051	w/o MS2:Creatinine	[M-H]-		0.05	FALSE	null	112.052	C4H7N3O	Alpha amino acids and derivatives	DDRJAANPRJIHGJ-UHFFFAOYSA-N	N=C1N=C(O)CN1C	530	TRUE	TRUE	FALSE		FALSE	FALSE	null	null	100	null	null	null	null	3.95	CD5	112.05132:1897426 113.05467:119109 114.05803:48913		65987848	45161760	64849416	62863360	56531564	68260288	61155764	70429288	57517636	58209144	62296408	72300640	50939596	5.89053e+07	8.39379e+06
824	4.927	112.051	w/o MS2:Creatinine	[M-H]-		0.05	FALSE	null	112.052	C4H7N3O	Alpha amino acids and derivatives	DDRJAANPRJIHGJ-UHFFFAOYSA-N	N=C1N=C(O)CN1C	530	TRUE	TRUE	FALSE		FALSE	FALSE	null	null	100	null	null	null	null	0.65	CD4	112.05135:2125386 113.0547:91038 114.05806:89587		40334612	19502958	19563670	46342128	16992524	22781896	53053168	64374900	18978894	67516624	7735837	37300272	66164116	3.30233e+07	2.07895e+07
825	18.103	112.051	w/o MS2:Creatinine	[M-H]-	ion correlated with 834	0.05	FALSE	null	112.052	C4H7N3O	Alpha amino acids and derivatives	DDRJAANPRJIHGJ-UHFFFAOYSA-N	N=C1N=C(O)CN1C	530	TRUE	TRUE	FALSE		FALSE	FALSE	null	null	100	null	null	null	null	2.68	QC_R2	112.05135:4767278 113.0547:239895 114.05806:83578		15059308	34390216	29655062	70969736	26911284	110368416	30850836	12034775	27040608	66010764	41596964	24289156	80784128	4.09806e+07	2.74137e+07
826	18.245	112.051	w/o MS2:Creatinine	[M-H]-	ion correlated with 829	0.15	FALSE	null	112.052	C4H7N3O	Alpha amino acids and derivatives	DDRJAANPRJIHGJ-UHFFFAOYSA-N	N=C1N=C(O)CN1C	530	TRUE	TRUE	FALSE		FALSE	FALSE	null	null	100	null	null	null	null	4.17	CV3	112.05136:4885538 113.05471:278718 114.05807:116538		137808736	119107056	29284388	67527224	132679096	144388752	109612608	50846416	21647446	26052052	25526184	37503092	10398576	72305769	4.91827e+07
827	7.53	112.051	w/o MS2:Creatinine	[M-H]-		0.1	FALSE	null	112.052	C4H7N3O	Alpha amino acids and derivatives	DDRJAANPRJIHGJ-UHFFFAOYSA-N	N=C1N=C(O)CN1C	530	TRUE	TRUE	FALSE		FALSE	FALSE	null	null	100	null	null	null	null	3.45	QC_R3	112.05139:2565360 113.05474:144896 114.0581:245263		21149864	22163998	69231784	55967204	17296562	76906864	17685350	16561275	9049276	56890736	86281888	74944136	57727076	3.96751e+07	2.77587e+07
828	2.576	112.052	w/o MS2:Creatinine	[M-H]-		0.75	FALSE	null	112.052	C4H7N3O	Alpha amino acids and derivatives	DDRJAANPRJIHGJ-UHFFFAOYSA-N	N=C1N=C(O)CN1C	530	TRUE	TRUE	FALSE		FALSE	FALSE	null	null	100	null	null	null	null	7.64	CV2	112.05151:4912734 113.05486:203561 114.05822:70012		88602920	54054572	88001960	88519024	92203088	105300816	106477600	111269896	98827088	130421824	117802016	102942656	125376952	102605687	1.99024e+07
829	18.303	112.052	w/o MS2:Creatinine	[M-H]-	ion correlated with 826	0.15	FALSE	null	112.052	C4H7N3O	Alpha amino acids and derivatives	DDRJAANPRJIHGJ-UHFFFAOYSA-N	N=C1N=C(O)CN1C	530	TRUE	TRUE	FALSE		FALSE	FALSE	null	null	100	null	null	null	null	3.75	QC_R1	112.05157:6273509 113.05492:392130 114.05828:141957		137808736	119105792	292926304	30837734	31036658	144382784	26306316	105114096	10958200	58847032	42822260	99888680	38028064	7.18736e+07	6.78675e+07
830	1.571	112.052	w/o MS2:Creatinine	[M-H]-		0.05	FALSE	null	112.052	C4H7N3O	Alpha amino acids and derivatives	DDRJAANPRJIHGJ-UHFFFAOYSA-N	N=C1N=C(O)CN1C	530	TRUE	TRUE	FALSE		FALSE	FALSE	null	null	100	null	null	null	null	0.46	CD1	112.05157:2237482 113.05492:134983 114.05828:53366		25998046	5984624	6066721	3778258	3970029	27735466	36141336	5450365	9227217	6578156	13004210	9968068	18438012	1.05287e+07	9.26819e+06
831	18.368	112.052	Creatinine	[M-H]-		0.1	TRUE	null	112.052	C4H7N3O	Alpha amino acids and derivatives	DDRJAANPRJIHGJ-UHFFFAOYSA-N	N=C1N=C(O)CN1C	430	TRUE	TRUE	TRUE		FALSE	FALSE	null	null	82.3	null	75	74.4	66.7	5.12	QC_R0	112.05157:6326239 113.05492:265239 114.05828:195505	50.25104:1908 69.00948:2549 110.03533:2839 112.05132:384595 112.34986:2103	40473264	76719840	292926304	15031538	31036658	144382784	129240152	105114096	91981896	58847032	158967408	26840428	44058568	8.00171e+07	7.05763e+07
832	3.669	112.052	w/o MS2:Creatinine	[M-H]-		0.35	TRUE	null	112.052	C4H7N3O	Alpha amino acids and derivatives	DDRJAANPRJIHGJ-UHFFFAOYSA-N	N=C1N=C(O)CN1C	530	TRUE	TRUE	FALSE		FALSE	FALSE	null	null	100	null	null	null	null	2.69	CN2	112.05157:2918448 113.05492:132915 114.05828:141586	92.75365:1768 102.6862:1750 112.05136:128158	35633896	120528728	114046128	8495292	27972042	9773344	108150184	17243888	24908522	7923338	15203744	24503356	23861870	4.25444e+07	3.82681e+07
833	3.582	112.052	w/o MS2:Creatinine	[M-H]-		0.2	FALSE	null	112.052	C4H7N3O	Alpha amino acids and derivatives	DDRJAANPRJIHGJ-UHFFFAOYSA-N	N=C1N=C(O)CN1C	530	TRUE	TRUE	FALSE		FALSE	FALSE	null	null	100	null	null	null	null	5.33	CD1	112.05159:3062940 113.05494:150304 114.0583:128143		93712384	23347508	19651296	55609100	41980300	63312272	23051780	46353892	50726304	56367460	58691152	24869202	10974659	4.4465e+07	2.30441e+07
834	18.05	112.052	w/o MS2:Creatinine	[M-H]-		0.1	TRUE	null	112.052	C4H7N3O	Alpha amino acids and derivatives	DDRJAANPRJIHGJ-UHFFFAOYSA-N	N=C1N=C(O)CN1C	530	TRUE	TRUE	FALSE		FALSE	FALSE	null	null	100	null	null	null	null	4.9	QC_R1	112.0516:6020669 113.05495:262894 114.05831:121974	53.89054:1810 62.74433:1745 69.00948:3370 71.62366:2081 112.05133:316402	65494192	24038304	27826554	24796878	26418588	37658848	14622614	73352760	26924616	103218096	37688252	228595552	24927910	5.78528e+07	5.22481e+07
835	18.183	112.052	w/o MS2:Creatinine	[M-H]-		0.2	FALSE	null	112.052	C4H7N3O	Alpha amino acids and derivatives	DDRJAANPRJIHGJ-UHFFFAOYSA-N	N=C1N=C(O)CN1C	530	TRUE	TRUE	FALSE		FALSE	FALSE	null	null	100	null	null	null	null	4.1	CN2	112.05161:5629156 113.05496:310922 114.05832:107701		30020174	31643168	30599030	15866323	132679104	195025040	109610360	50846416	86188736	19469080	150022112	23380664	85695536	6.19562e+07	5.29195e+07
836	7.84	112.052	Creatinine	[M-H]-		0.75	TRUE	null	112.052	C4H7N3O	Alpha amino acids and derivatives	DDRJAANPRJIHGJ-UHFFFAOYSA-N	N=C1N=C(O)CN1C	430	TRUE	TRUE	TRUE		FALSE	FALSE	null	null	85.6	null	73.4	75	100	8.66	CV3	112.05132:4738360 113.05467:241563 114.05803:177260	58.6961:1678 75.72666:1977 79.08109:1623 83.02444:2783 96.02018:4128 96.80056:1739 97.02792:4434 110.03542:3165 112.05139:336228	96862264	84491504	136024224	142934176	124087656	158621712	175846992	157610288	142794496	133172784	105377632	97153456	133748608	1.31348e+08	2.42546e+07
837	0.925	112.685	Unknown	[M-H]-	ion correlated with 877; similar chromatogram in higher mz_3638; similar chromatogram in higher mz_877; similar chromatogram in higher mz_3637; similar chromatogram in higher mz_4691; similar chromatogram in higher mz_5372; similar chromatogram in higher mz_5511; similar chromatogram in higher mz_5914; similar chromatogram in higher mz_6075; similar chromatogram in higher mz_6157; similar chromat…	1	FALSE	null	null	null	null	null	null	999	FALSE	FALSE	FALSE		FALSE	FALSE	null	null	null	null	null	null	null	2211.33	CV4	112.68517:4687098 113.68852:0 114.69188:0		19075528	35590768	44541120	25083766	44493916	50043460	47080296	36134192	52727008	35443232	42178392	38752732	59590844	39668331	1.31091e+07
838	0.933	112.895	Unknown	[M-H]-		0.1	FALSE	null	null	null	null	null	null	999	FALSE	FALSE	FALSE		FALSE	FALSE	null	null	null	null	null	null	null	34.54	CV3	112.8951:160798 113.89845:0 114.90181:0		387979	1562918	1862597	413182	1265034	512761	329048	601922	375724	0	1602045	448665	113343	738394	617771
839	3.195	112.896	Unknown	[M-H]-		1	FALSE	null	null	null	null	null	null	999	FALSE	FALSE	FALSE		FALSE	FALSE	null	null	null	null	null	null	null	478.74	QC_R0	112.89598:106366 113.89933:0 114.90269:0		932829	1055303	1505394	1180512	1137825	1032638	1031554	1354638	1020630	1250378	1625791	1306579	489759	1.1416e+06	248254
840	10.15	112.937	Unknown	[M-H]-		0.15	FALSE	null	null	null	null	null	null	999	FALSE	FALSE	FALSE		FALSE	FALSE	null	null	null	null	null	null	null	3.07	CD3	112.93697:1564643 113.94032:52717 114.94368:221199		10175063	6349454	15686528	17591832	8718314	15112122	16766155	21803742	14338223	16640794	16416846	14586733	16629026	1.46734e+07	3.59184e+06
841	18.755	112.985	w/o MS2:Acetylenedicarboxylic acid	[M-H]-		0.6	FALSE	null	112.988	C4H2O4	Dicarboxylic acids and derivatives	YTIVTFGABIZHHX-UHFFFAOYSA-N	O=C(O)C#CC(=O)O	530	TRUE	TRUE	FALSE		FALSE	FALSE	null	null	96.3	null	null	null	null	9.62	QC_R0	112.98528:9900735 113.98863:152079 114.99199:74609		150072560	648337024	70284208	655765504	619927680	55433852	639303488	610855744	650305408	43331464	583693824	664366464	606072384	4.6301e+08	2.60067e+08
842	0.923	112.985	w/o MS2:Acetylenedicarboxylic acid	[M-H]-	found in higher mz's MsMs_4063	1	FALSE	null	112.988	C4H2O4	Dicarboxylic acids and derivatives	YTIVTFGABIZHHX-UHFFFAOYSA-N	O=C(O)C#CC(=O)O	530	TRUE	TRUE	FALSE		FALSE	FALSE	null	null	96.3	null	null	null	null	1135.91	CV3	112.98529:1361735680 113.98864:34256140 114.992:6819684		9192027136	13117431808	12482675712	9500643328	10728363008	10972154880	12901451776	12105066496	12251543552	10422142976	12867278848	13009275904	13522344960	12478099405	2765533012
843	3.947	112.985	w/o MS2:Acetylenedicarboxylic acid	[M-H]-	ion correlated with 856	0.1	FALSE	null	112.988	C4H2O4	Dicarboxylic acids and derivatives	YTIVTFGABIZHHX-UHFFFAOYSA-N	O=C(O)C#CC(=O)O	530	TRUE	TRUE	FALSE		FALSE	FALSE	null	null	96.3	null	null	null	null	14.23	CN2	112.9853:9095018 113.98865:175933 114.99201:27693		228562688	83173344	80913560	328628608	79920160	85414496	401691168	34973352	321544512	329267904	387213472	78904688	371480800	1.95069e+08	1.28501e+08
844	6.396	112.985	w/o MS2:Acetylenedicarboxylic acid	[M-H]-		0.7	FALSE	null	112.988	C4H2O4	Dicarboxylic acids and derivatives	YTIVTFGABIZHHX-UHFFFAOYSA-N	O=C(O)C#CC(=O)O	530	TRUE	TRUE	FALSE		FALSE	FALSE	null	null	96.4	null	null	null	null	9.24	CD3	112.98531:10087311 113.98866:211675 114.99202:319840		96849600	208887072	295664992	107783376	254173088	198593280	249052368	244358320	256254624	106203896	261052000	200313776	54996812	1.93984e+08	8.26682e+07
845	2.569	112.985	w/o MS2:Acetylenedicarboxylic acid	[M-H]-	ion correlated with 863; adduct linked to 555_[M-H2O-H]-	0.1	FALSE	null	112.988	C4H2O4	Dicarboxylic acids and derivatives	YTIVTFGABIZHHX-UHFFFAOYSA-N	O=C(O)C#CC(=O)O	530	TRUE	TRUE	FALSE		FALSE	FALSE	null	null	96.4	null	null	null	null	10.57	CN4	112.98532:11190851 113.98867:236823 114.99203:85365		108152432	80062624	136120288	150351488	78316624	118702720	122867976	492543776	489725408	278825664	328362976	128336144	127922536	2.15457e+08	1.40657e+08
846	6.867	112.985	w/o MS2:Acetylenedicarboxylic acid	[M-H]-		0.05	FALSE	null	112.988	C4H2O4	Dicarboxylic acids and derivatives	YTIVTFGABIZHHX-UHFFFAOYSA-N	O=C(O)C#CC(=O)O	530	TRUE	TRUE	FALSE		FALSE	FALSE	null	null	96.4	null	null	null	null	5.13	CD1	112.98532:6890521 113.98867:129333 114.99203:1193495		202404720	58554036	33560320	31810252	27596098	68141360	29684608	26210966	30863554	33646352	31624148	59257636	34740588	4.98002e+07	4.30034e+07
847	7.334	112.985	w/o MS2:Acetylenedicarboxylic acid	[M-H]-		0.1	FALSE	null	112.988	C4H2O4	Dicarboxylic acids and derivatives	YTIVTFGABIZHHX-UHFFFAOYSA-N	O=C(O)C#CC(=O)O	530	TRUE	TRUE	FALSE		FALSE	FALSE	null	null	96.4	null	null	null	null	3.31	CD2	112.98534:7231011 113.98869:112397 114.99205:156982		26018596	127440072	71627504	81288512	71801696	30495656	72870680	57532256	24825130	29803382	98203976	77855336	91745632	6.85031e+07	3.14673e+07
848	4.994	112.985	w/o MS2:Acetylenedicarboxylic acid	[M-H]-		0.05	FALSE	null	112.988	C4H2O4	Dicarboxylic acids and derivatives	YTIVTFGABIZHHX-UHFFFAOYSA-N	O=C(O)C#CC(=O)O	530	TRUE	TRUE	FALSE		FALSE	FALSE	null	null	96.5	null	null	null	null	8.31	CN4	112.98536:9845071 113.98871:187092 114.99207:93555		55921632	43977476	64739288	68978472	381783872	69374440	66418628	61187548	392804160	255019072	72047608	92769424	73857584	1.256e+08	1.34763e+08
849	18.799	112.985	w/o MS2:Acetylenedicarboxylic acid	[M-H]-		0.3	FALSE	null	112.988	C4H2O4	Dicarboxylic acids and derivatives	YTIVTFGABIZHHX-UHFFFAOYSA-N	O=C(O)C#CC(=O)O	530	TRUE	TRUE	FALSE		FALSE	FALSE	null	null	96.5	null	null	null	null	12.83	CN4	112.98536:9912062 113.98871:154202 114.99207:77807		150072560	670978432	642726976	122918200	645661888	83772648	659518336	645073216	627581184	29814606	624471680	633935168	627903488	4.77588e+08	2.5739e+08
850	4.866	112.985	w/o MS2:Acetylenedicarboxylic acid	[M-H]-		0.1	FALSE	null	112.988	C4H2O4	Dicarboxylic acids and derivatives	YTIVTFGABIZHHX-UHFFFAOYSA-N	O=C(O)C#CC(=O)O	530	TRUE	TRUE	FALSE		FALSE	FALSE	null	null	96.5	null	null	null	null	4.99	QC_R3	112.98536:9577385 113.98871:153651 114.99207:74820		65704096	257783344	189781072	68576208	66284348	280255424	309239712	72827928	78153984	69591352	72737976	73723792	312248480	1.61881e+08	1.03163e+08
851	6.428	112.985	w/o MS2:Acetylenedicarboxylic acid	[M-H]-		0.2	FALSE	null	112.988	C4H2O4	Dicarboxylic acids and derivatives	YTIVTFGABIZHHX-UHFFFAOYSA-N	O=C(O)C#CC(=O)O	530	TRUE	TRUE	FALSE		FALSE	FALSE	null	null	96.5	null	null	null	null	8.09	QC_R2	112.98536:10511678 113.98871:218696 114.99207:404206		96849600	49837660	295664960	100419632	54838576	198593264	249052368	244358336	256254624	106203896	261051984	200313776	66516872	1.85744e+08	9.64357e+07
852	5.868	112.985	w/o MS2:Acetylenedicarboxylic acid	[M-H]-		0.1	FALSE	null	112.988	C4H2O4	Dicarboxylic acids and derivatives	YTIVTFGABIZHHX-UHFFFAOYSA-N	O=C(O)C#CC(=O)O	530	TRUE	TRUE	FALSE		FALSE	FALSE	null	null	96.5	null	null	null	null	9.59	CV3	112.98537:12554613 113.98872:304094 114.99208:90822		87007048	52086264	41536356	35614612	194229696	74973664	42780024	46541452	32311578	37368260	39109472	68642344	58082392	6.64231e+07	5.17882e+07
853	6.523	112.985	w/o MS2:Acetylenedicarboxylic acid	[M-H]-		0.05	FALSE	null	112.988	C4H2O4	Dicarboxylic acids and derivatives	YTIVTFGABIZHHX-UHFFFAOYSA-N	O=C(O)C#CC(=O)O	530	TRUE	TRUE	FALSE		FALSE	FALSE	null	null	96.6	null	null	null	null	9.64	QC_R3	112.98539:12550783 113.98874:322748 114.9921:481932		97639136	49255768	48281700	23089318	47145352	54603360	51395732	46150700	50614376	25067008	50082388	49518392	314512960	7.48953e+07	6.86325e+07
854	3.58	112.985	w/o MS2:Acetylenedicarboxylic acid	[M-H]-		0.05	FALSE	null	112.988	C4H2O4	Dicarboxylic acids and derivatives	YTIVTFGABIZHHX-UHFFFAOYSA-N	O=C(O)C#CC(=O)O	530	TRUE	TRUE	FALSE		FALSE	FALSE	null	null	96.6	null	null	null	null	7.12	QC_R4	112.98539:8602665 113.98874:143006 114.9921:107607		53026428	68241336	146097520	51538320	136975072	152765664	63112928	54310896	72947456	56802104	64791576	65533080	71231056	8.4228e+07	3.90531e+07
855	4.138	112.985	w/o MS2:Acetylenedicarboxylic acid	[M-H]-		0.3	TRUE	null	112.988	C4H2O4	Dicarboxylic acids and derivatives	YTIVTFGABIZHHX-UHFFFAOYSA-N	O=C(O)C#CC(=O)O	530	TRUE	TRUE	FALSE		FALSE	FALSE	null	null	96.6	null	null	null	null	5.77	CV5	112.9854:9374406 113.98875:188498 114.99211:93435	68.95359:1697 68.99547:154347 82.87769:1662 91.54964:1936 92.90633:1780 112.98547:4298 113.03577:1988 113.05512:4535	42325336	349037984	192209776	75670408	102199400	156018544	149375936	233482064	245781840	117526232	44429128	69949288	45796020	161083503	9.97924e+07
856	3.999	112.985	w/o MS2:Acetylenedicarboxylic acid	[M-H]-	ion correlated with 843	0.05	FALSE	null	112.988	C4H2O4	Dicarboxylic acids and derivatives	YTIVTFGABIZHHX-UHFFFAOYSA-N	O=C(O)C#CC(=O)O	530	TRUE	TRUE	FALSE		FALSE	FALSE	null	null	96.6	null	null	null	null	0.8	CD5	112.9854:9115378 113.98875:187065 114.99211:99920		228562688	93512440	188459808	26051048	159397280	185106624	95017824	26653852	31508198	25440768	70856976	77901632	228386848	1.21958e+08	9.81489e+07
857	6.021	112.985	w/o MS2:Acetylenedicarboxylic acid	[M-H]-		0.1	FALSE	null	112.988	C4H2O4	Dicarboxylic acids and derivatives	YTIVTFGABIZHHX-UHFFFAOYSA-N	O=C(O)C#CC(=O)O	530	TRUE	TRUE	FALSE		FALSE	FALSE	null	null	96.6	null	null	null	null	10.29	CV5	112.98541:10265714 113.98876:283050 114.99212:107106		74230848	83776656	88544336	99525192	51115008	79292160	81488592	45449064	89605368	46207448	46603836	84147584	85528904	7.55254e+07	1.85161e+07
858	9.13	112.986	w/o MS2:Acetylenedicarboxylic acid	[M-H]-		0.05	FALSE	null	112.988	C4H2O4	Dicarboxylic acids and derivatives	YTIVTFGABIZHHX-UHFFFAOYSA-N	O=C(O)C#CC(=O)O	530	TRUE	TRUE	FALSE		FALSE	FALSE	null	null	97	null	null	null	null	2.32	QC_R0	112.98554:2599223 113.98889:88961 114.99225:535656		12536556	10202853	7753766	11798609	8900038	6813984	7199520	8592924	8600493	12134520	61527204	7704508	15090869	1.53957e+07	1.81655e+07
859	4.078	112.986	w/o MS2:Acetylenedicarboxylic acid	[M-H]-		0.1	FALSE	null	112.988	C4H2O4	Dicarboxylic acids and derivatives	YTIVTFGABIZHHX-UHFFFAOYSA-N	O=C(O)C#CC(=O)O	530	TRUE	TRUE	FALSE		FALSE	FALSE	null	null	97	null	null	null	null	5.69	QC_R1	112.98556:9168037 113.98891:110508 114.99227:66765		85999624	349037984	31005852	44875532	102199400	39047712	95017824	233482064	245781840	142967008	48826728	392042560	31915616	1.34782e+08	1.23458e+08
860	4.922	112.986	w/o MS2:Acetylenedicarboxylic acid	[M-H]-		0.35	FALSE	null	112.988	C4H2O4	Dicarboxylic acids and derivatives	YTIVTFGABIZHHX-UHFFFAOYSA-N	O=C(O)C#CC(=O)O	530	TRUE	TRUE	FALSE		FALSE	FALSE	null	null	97	null	null	null	null	7.29	CN1	112.98557:10164513 113.98892:224686 114.99228:0		264471024	70352464	189781056	348077888	79514144	280255392	309239712	278626656	81927784	255019072	284488416	370214048	65716224	2.37462e+08	1.17573e+08
861	2.914	112.986	w/o MS2:Acetylenedicarboxylic acid	[M-H]-		0.05	FALSE	null	112.988	C4H2O4	Dicarboxylic acids and derivatives	YTIVTFGABIZHHX-UHFFFAOYSA-N	O=C(O)C#CC(=O)O	530	TRUE	TRUE	FALSE		FALSE	FALSE	null	null	97	null	null	null	null	10.21	CV1	112.98558:10052521 113.98893:195095 114.99229:78861		88294072	85970992	206372848	156219936	96216768	146588368	82770960	85017544	95149704	90297952	175026032	153876272	184786176	1.40018e+08	4.89314e+07
862	18.691	112.986	w/o MS2:Acetylenedicarboxylic acid	[M-H]-		0.1	FALSE	null	112.988	C4H2O4	Dicarboxylic acids and derivatives	YTIVTFGABIZHHX-UHFFFAOYSA-N	O=C(O)C#CC(=O)O	530	TRUE	TRUE	FALSE		FALSE	FALSE	null	null	97	null	null	null	null	12.01	CN1	112.98558:9679010 113.98893:168279 114.99229:85813		277297696	72441944	61463100	71400312	76487800	575383424	66639952	59217940	60539188	546319680	64966980	65181216	69111032	1.80195e+08	2.08023e+08
863	2.614	112.986	w/o MS2:Acetylenedicarboxylic acid	[M-H]-	ion correlated with 845	0.05	FALSE	null	112.988	C4H2O4	Dicarboxylic acids and derivatives	YTIVTFGABIZHHX-UHFFFAOYSA-N	O=C(O)C#CC(=O)O	530	TRUE	TRUE	FALSE		FALSE	FALSE	null	null	97.1	null	null	null	null	12.96	CV3	112.9856:12401157 113.98895:190469 114.99231:0		93525144	60207040	112506872	131448752	58987000	118421504	124662568	216054144	489725408	90397568	328362976	131798328	103639560	183113900	1.3112e+08
864	3.655	112.986	w/o MS2:Acetylenedicarboxylic acid	[M-H]-		0.05	FALSE	null	112.988	C4H2O4	Dicarboxylic acids and derivatives	YTIVTFGABIZHHX-UHFFFAOYSA-N	O=C(O)C#CC(=O)O	530	TRUE	TRUE	FALSE		FALSE	FALSE	null	null	97.2	null	null	null	null	8.96	CD1	112.98563:7994880 113.98898:159272 114.99234:50888		192599264	69787320	22676614	57923864	136975072	152765664	65835608	53679000	59423056	64784708	65604992	155723136	64045888	1.01066e+08	5.92895e+07
865	0.962	113.007	w/o MS2:Parabanic acid	[M-H]-		0.05	FALSE	null	112.999	C3H2N2O3	Imidazolinones	ZFLIKDUSUDBGCD-UHFFFAOYSA-N	O=C1N=C(O)C(=O)N1	530	TRUE	TRUE	FALSE		FALSE	FALSE	null	null	74.8	null	null	null	null	99.92	CD3	113.00688:3944464 114.01023:0 115.01359:0		48436048	68671976	52544032	40891364	37816440	59951288	73538176	22908136	66565380	21857482	26892346	77518576	61164724	5.68412e+07	2.70944e+07
866	0.9	113.007	w/o MS2:Parabanic acid	[M-H]-		0.2	FALSE	null	112.999	C3H2N2O3	Imidazolinones	ZFLIKDUSUDBGCD-UHFFFAOYSA-N	O=C1N=C(O)C(=O)N1	530	TRUE	TRUE	FALSE		FALSE	FALSE	null	null	72.8	null	null	null	null	120.13	QC_R2	113.00724:5641480 114.01059:0 115.01395:0		48436048	74609992	18299304	41173536	37890912	64577128	78977288	60133556	66565380	46518200	60654780	77518576	66491856	6.48687e+07	2.36607e+07
867	6.976	113.024	Unknown	[M-H]-		0.3	FALSE	null	null	null	null	null	null	999	FALSE	FALSE	FALSE		FALSE	FALSE	null	null	null	null	null	null	null	3.34	CN1	113.0242:194164 114.02755:28035 115.03091:119680		1977878	1732225	1802512	2441994	1793792	3006769	2566733	154398	2123169	2357292	2143951	2625761	2344706	2.05682e+06	550002
868	6.266	113.024	Unknown	[M-H]-		0.15	FALSE	null	null	null	null	null	null	999	FALSE	FALSE	FALSE		FALSE	FALSE	null	null	null	null	null	null	null	9.2	CV4	113.02428:581167 114.02763:30861 115.03099:93771		4282912	3813569	2347413	3855478	4810548	3655875	4468764	3163692	2641974	5254920	4265104	4132175	3752264	4.3789e+06	1.61498e+06
869	2.8	113.024	Unknown	[M-H]-		0.95	FALSE	null	null	null	null	null	null	999	FALSE	FALSE	FALSE		FALSE	FALSE	null	null	null	null	null	null	null	5.43	CD5	113.02433:316760 114.02768:53135 115.03104:105842		6559060	5609959	4618614	5490384	8755310	6581504	4447536	3613811	3940308	3533789	4221340	4329744	4049352	4.88901e+06	1.35012e+06
870	5.131	113.024	Unknown	[M-H]-	found in higher mz's MsMs_2485; found in higher mz's MsMs_5955	0.25	FALSE	null	null	null	null	null	null	999	FALSE	FALSE	FALSE		FALSE	FALSE	null	null	null	null	null	null	null	5.39	CD5	113.02434:311323 114.02769:23631 115.03105:137776		3569329	3335976	2024503	2953262	4551856	1109283	1200251	911815	620026	677033	1963648	1701479	2035750	1.92205e+06	1.09932e+06
871	5.351	113.024	Unknown	[M-H]-		0.4	FALSE	null	null	null	null	null	null	999	FALSE	FALSE	FALSE		FALSE	FALSE	null	null	null	null	null	null	null	3.4	CV4	113.0244:187790 114.02775:135337 115.03111:167765		1402095	1483208	1767701	2310842	1760937	1741117	1924050	1824768	2299207	1826398	2060860	1978290	1967458	1.93194e+06	473478
872	9.012	113.035	w/o MS2:beta-Cyano-alanine	[M-H]-		1	FALSE	null	113.036	C4H6N2O2	Alpha amino acids	BXRLWGXPSRYJDZ-UHFFFAOYNA-N	N#CCC(N)C(=O)O	530	TRUE	TRUE	FALSE		FALSE	FALSE	null	null	100	null	null	null	null	12.52	CV2	113.03549:691254 114.03884:29910 115.0422:99263		7532480	7003045	8177910	10507725	8410460	8979135	9267436	10413587	9893274	9565264	8130432	8484086	9664656	9.02749e+06	959571
873	8.712	113.036	w/o MS2:beta-Cyano-alanine	[M-H2O-H]-	adduct linked to 1370_[M-H]-; found in higher mz's MsMs_1370	1	FALSE	null	113.036	C4H6N2O2	Alpha amino acids	BXRLWGXPSRYJDZ-UHFFFAOYNA-N	N#CCC(N)C(=O)O	530	TRUE	TRUE	FALSE		FALSE	FALSE	null	null	100	null	null	null	null	15.76	CN1	113.03551:875919 114.03886:44539 115.04222:64765		6512076	5998703	7474832	9211011	6933313	11498484	9696214	10261466	8723367	7921253	9268395	8942028	8680008	8.89284e+06	1.51932e+06
874	9.509	113.044	w/o MS2:beta-Cyano-alanine	[M-H]-		0.1	FALSE	null	113.036	C4H6N2O2	Alpha amino acids	BXRLWGXPSRYJDZ-UHFFFAOYNA-N	N#CCC(N)C(=O)O	530	TRUE	TRUE	FALSE		FALSE	FALSE	null	null	72.7	null	null	null	null	5.51	CV1	113.04363:293684 114.04698:209579 115.05034:0		4070690	3524923	3227750	4467049	3566922	3101391	4716659	5107990	3901006	3444298	4295086	4328259	4490446	4.02755e+06	498001
875	3.758	113.055	Unknown	[M-H]-		0.1	FALSE	null	null	null	null	null	null	999	FALSE	FALSE	FALSE		FALSE	FALSE	null	null	null	null	null	null	null	0.67	QC_R1	113.05488:151016 114.05823:161974 115.06159:244232		2722125	1559012	1380762	612542	828137	1312552	1014135	609953	346644	266990	706689	2684711	276729	1.08793e+06	814712
876	4.277	113.055	Unknown	[M-H]-		0.05	FALSE	null	null	null	null	null	null	999	FALSE	FALSE	FALSE		FALSE	FALSE	null	null	null	null	null	null	null	1.73	CN1	113.05491:131093 114.05826:119839 115.06162:293657		1682205	726311	712046	1739966	645315	2150882	1496808	1245694	810142	656656	868151	1242836	535981	1.08918e+06	483472
877	0.925	113.287	Unknown	[M-H]-	ion correlated with 837	0.95	FALSE	null	null	null	null	null	null	999	FALSE	FALSE	FALSE		FALSE	FALSE	null	null	null	null	null	null	null	9951.81	CV4	113.28704:4549568 114.29039:0 115.29375:0		19133888	33979960	42799536	23299690	41982416	48954316	44601132	35250916	51019416	32481488	39625004	36632208	57528520	3.78781e+07	1.28131e+07
878	5.361	113.287	Unknown	[M-H]-		0.1	FALSE	null	null	null	null	null	null	999	FALSE	FALSE	FALSE		FALSE	FALSE	null	null	null	null	null	null	null	4.27	QC_R2	113.28727:31940 114.29062:0 115.29398:0		29028	39985	114177	112822	3219	233800	169278	194191	274977	78995	200324	153138	156572	115050	92419.5
879	8.634	113.926	Unknown	[M-H]-		0.25	FALSE	null	null	null	null	null	null	999	FALSE	FALSE	FALSE		FALSE	FALSE	null	null	null	null	null	null	null	5.65	CN1	113.926:87451 114.92935:157238 115.93271:2783649		720102	516871	439918	614103	370957	866469	755541	725784	749620	843393	919415	776657	744324	697415	168305
880	9.758	113.926	Unknown	[M-H]-		0.75	FALSE	null	null	null	null	null	null	999	FALSE	FALSE	FALSE		FALSE	FALSE	null	null	null	null	null	null	null	6.38	CV3	113.92606:131473 114.92941:25004 115.93277:2966916		1516096	1433528	1257138	1283900	1010233	1234895	1018452	1187953	1275477	1097273	1051280	986144	1144230	1.20247e+06	171237
881	5.938	113.988	Unknown	[M-H]-		0.05	FALSE	null	null	null	null	null	null	999	FALSE	FALSE	FALSE		FALSE	FALSE	null	null	null	null	null	null	null	3.9	QC_R2	113.9884:152566 114.99175:62520 115.99511:0		862250	1670540	467298	319186	1756746	768236	1293180	2108426	1714902	784021	1935468	2600466	2296192	1.51572e+06	950389
882	3.829	113.988	Unknown	[M-H]-		0.05	FALSE	null	null	null	null	null	null	999	FALSE	FALSE	FALSE		FALSE	FALSE	null	null	null	null	null	null	null	1.91	CD4	113.98845:159603 114.9918:117641 115.99516:0		540477	2306261	831629	2747952	453432	5412401	932110	4127406	898733	406244	832385	821119	535752	1.47202e+06	1.32296e+06
883	3.537	113.989	Unknown	[M-H]-		0.05	FALSE	null	null	null	null	null	null	999	FALSE	FALSE	FALSE		FALSE	FALSE	null	null	null	null	null	null	null	8.72	CN5	113.98856:125416 114.99191:103019 115.99527:0		1044205	2233687	964637	1061624	1928242	2339894	1030597	934545	1215405	1926293	1086616	938551	2251670	1.46819e+06	608069
884	2.848	113.989	Unknown	[M-H]-		0.05	FALSE	null	null	null	null	null	null	999	FALSE	FALSE	FALSE		FALSE	FALSE	null	null	null	null	null	null	null	10.35	QC_R2	113.98861:176765 114.99196:93123 115.99532:0		2081469	2081859	616080	1006376	625714	1576149	2693954	637193	797797	2012908	1059570	2968716	3895775	1.88406e+06	1.2117e+06
885	4.288	113.989	Unknown	[M-H]-		0.05	FALSE	null	null	null	null	null	null	999	FALSE	FALSE	FALSE		FALSE	FALSE	null	null	null	null	null	null	null	10.09	CN5	113.98881:156412 114.99216:159993 115.99552:0		979301	3228258	922485	1908480	1525377	995542	1032565	901809	1501124	1719493	978843	1740938	3121797	1508585	726771
886	7.861	113.989	Unknown	[M-H]-		0.05	FALSE	null	null	null	null	null	null	999	FALSE	FALSE	FALSE		FALSE	FALSE	null	null	null	null	null	null	null	4.27	CV4	113.98882:129238 114.99217:201148 115.99553:0		382699	406887	1508505	1029409	454759	528597	178729	447781	650554	320988	1089140	340964	238527	717128	563760
887	4.706	113.989	Unknown	[M-H]-		0.1	FALSE	null	null	null	null	null	null	999	FALSE	FALSE	FALSE		FALSE	FALSE	null	null	null	null	null	null	null	7.77	QC_R4	113.98883:164066 114.99218:40574 115.99554:0		1947094	1401294	892039	1580885	963477	506127	545247	2228933	2632580	765755	695721	897276	823998	1.31878e+06	676921
888	17.959	113.989	Unknown	[M-H]-		0.05	FALSE	null	null	null	null	null	null	999	FALSE	FALSE	FALSE		FALSE	FALSE	null	null	null	null	null	null	null	2.75	QC_R0	113.98885:104322 114.9922:47406 115.99556:0		648773	644007	537334	1832318	731146	207316	467038	989588	229603	228970	1829930	592715	693606	804214	532995
889	2.693	113.989	Unknown	[M-H]-		0.05	FALSE	null	null	null	null	null	null	999	FALSE	FALSE	FALSE		FALSE	FALSE	null	null	null	null	null	null	null	19.48	QC_R4	113.98888:208857 114.99223:38938 115.99559:0		854132	804463	1946362	4221697	2224093	488476	944439	2988705	2151943	997392	6214038	1007508	1028193	2.07631e+06	1.91946e+06
890	1.963	114.019	w/o MS2:Maleamic acid	[M-H]-		0.05	FALSE	null	114.02	C4H5NO3	Straight chain fatty acids	FSQQTNAZHBEJLS-UHFFFAOYSA-N	O=C(O)C=CC(=N)O	530	TRUE	TRUE	FALSE		FALSE	FALSE	null	null	99.9	null	null	null	null	4.79	CN3	114.01933:162701 115.02268:25122 116.02604:148528		1003704	1309885	1497864	797569	485904	776573	677569	4133743	758450	2210700	980221	1560669	710777	1.27999e+06	895394
891	8.997	114.019	w/o MS2:Maleamic acid	[M-H]-	ion correlated with 892	0.2	FALSE	null	114.02	C4H5NO3	Straight chain fatty acids	FSQQTNAZHBEJLS-UHFFFAOYSA-N	O=C(O)C=CC(=N)O	530	TRUE	TRUE	FALSE		FALSE	FALSE	null	null	99.9	null	null	null	null	6.18	CV2	114.01935:356230 115.0227:41610 116.02606:317755		3897927	3523307	4467956	5616530	4359438	4190980	2240784	5224950	4948112	4992689	4089185	4344307	4006490	4.44428e+06	790964
892	9.046	114.019	w/o MS2:Maleamic acid	[M-H]-	ion correlated with 891	0.15	FALSE	null	114.02	C4H5NO3	Straight chain fatty acids	FSQQTNAZHBEJLS-UHFFFAOYSA-N	O=C(O)C=CC(=N)O	530	TRUE	TRUE	FALSE		FALSE	FALSE	null	null	100	null	null	null	null	5.36	CV3	114.01938:339915 115.02273:0 116.02609:128719		3363580	3031260	3342643	5616530	4359438	4190980	4769634	5043858	4843542	4248244	4089185	4344307	4901702	4.3319e+06	676346
893	9.517	114.019	w/o MS2:Maleamic acid	[M-H]-	found in higher mz's MsMs_2320; found in higher mz's MsMs_5999	1	TRUE	null	114.02	C4H5NO3	Straight chain fatty acids	FSQQTNAZHBEJLS-UHFFFAOYSA-N	O=C(O)C=CC(=N)O	530	TRUE	TRUE	FALSE		FALSE	FALSE	null	null	100	null	null	null	null	393.17	CN3	114.01949:19529960 115.02284:1039258 116.0262:431680	53.78243:2258 60.04593:1938 62.66973:1948 66.31968:1857 70.0299:37360 71.01399:464794 72.00916:152073 95.83156:2005 96.99303:5840 114.01975:49856 114.0565:8553	227686176	182332928	194105152	252112496	209317504	231348080	263995808	281350016	236951296	234887664	228010048	224884400	231152480	2.32652e+08	2.23016e+07
894	8.713	114.019	w/o MS2:Maleamic acid	[M-H]-	found in higher mz's MsMs_1370	0.5	FALSE	null	114.02	C4H5NO3	Straight chain fatty acids	FSQQTNAZHBEJLS-UHFFFAOYSA-N	O=C(O)C=CC(=N)O	530	TRUE	TRUE	FALSE		FALSE	FALSE	null	null	100	null	null	null	null	6.92	CV5	114.01949:405692 115.02284:0 116.0262:30595		3512612	3236473	4220318	4478754	3708485	5596650	4791192	4818246	4718754	3893297	4703246	4275038	4292146	4.51723e+06	648586
895	3.165	114.031	Unknown	[M-H]-		1	FALSE	null	null	null	null	null	null	999	FALSE	FALSE	FALSE		FALSE	FALSE	null	null	null	null	null	null	null	8.13	CN5	114.03059:559909 115.03394:45399 116.0373:22787		3861226	2290184	2888416	3349178	2791943	5619761	4758972	6142854	4520856	7581782	3891162	3250134	4269378	4.06193e+06	1.28067e+06
896	1.245	114.056	w/o MS2:Proline	[M-H]-		0.1	FALSE	null	114.056	C5H9NO2	Proline and derivatives	ONIBWKKTOPOVIA-UHFFFAOYNA-N	O=C(O)C1NCCC1	530	TRUE	TRUE	FALSE		FALSE	FALSE	null	null	99.9	null	null	null	null	3.11	QC_R0	114.05558:159204 115.05893:0 116.06229:388965		2207348	1134062	546725	1270773	1039698	2167656	1947983	1475574	1313935	1748544	3343415	2727904	1406002	1.59797e+06	681121
897	3.37	114.056	w/o MS2:Proline	[M-H]-	found in higher mz's MsMs_2824	0.2	FALSE	null	114.056	C5H9NO2	Proline and derivatives	ONIBWKKTOPOVIA-UHFFFAOYNA-N	O=C(O)C1NCCC1	530	TRUE	TRUE	FALSE		FALSE	FALSE	null	null	99.9	null	null	null	null	7.73	CV2	114.05563:330661 115.05898:0 116.06234:239293		3154892	5446006	5049681	5842826	5445892	5737227	6343670	3179781	3022309	2747509	7964136	3703532	5362871	4.9e+06	1.48731e+06
898	8.637	114.056	w/o MS2:Proline	[M-H]-		0.4	FALSE	null	114.056	C5H9NO2	Proline and derivatives	ONIBWKKTOPOVIA-UHFFFAOYNA-N	O=C(O)C1NCCC1	530	TRUE	TRUE	FALSE		FALSE	FALSE	null	null	99.9	null	null	null	null	6.49	CN2	114.05566:675045 115.05901:33991 116.06237:307844		8081334	8603580	5645402	8777933	5097388	16950088	12582147	5403199	8212669	9371369	14208709	10320398	7493392	8.8422e+06	2.98572e+06
899	8.258	114.056	w/o MS2:Proline	[M-H]-	found in higher mz's MsMs_4023; similar chromatogram in higher mz_4273	0.15	FALSE	null	114.056	C5H9NO2	Proline and derivatives	ONIBWKKTOPOVIA-UHFFFAOYNA-N	O=C(O)C1NCCC1	530	TRUE	TRUE	FALSE		FALSE	FALSE	null	null	99.9	null	null	null	null	3.49	CV3	114.05569:408211 115.05904:24076 116.0624:345196		6604969	3657756	3874115	5381794	3899104	12717754	10106804	5575719	6019276	6567340	8585991	7506852	7583176	6.35791e+06	2.23319e+06
900	6.584	114.056	w/o MS2:Proline	[M-H]-	similar chromatogram in higher mz_2929	1	TRUE	null	114.056	C5H9NO2	Proline and derivatives	ONIBWKKTOPOVIA-UHFFFAOYNA-N	O=C(O)C1NCCC1	530	TRUE	TRUE	FALSE		FALSE	FALSE	null	null	99.9	null	null	null	null	244.74	CN1	114.05572:14052115 115.05907:921646 116.06243:1687751	66.03477:15821 86.02408:10592 112.03987:5027 114.05643:651210	95665032	73545840	111061688	108736760	95968056	180682624	149940112	136167760	122666000	127799792	137043328	129762360	125064496	1.27528e+08	2.42665e+07
901	9.036	114.056	w/o MS2:Proline	[M-H]-		0.05	FALSE	null	114.056	C5H9NO2	Proline and derivatives	ONIBWKKTOPOVIA-UHFFFAOYNA-N	O=C(O)C1NCCC1	530	TRUE	TRUE	FALSE		FALSE	FALSE	null	null	100	null	null	null	null	1.24	QC_R1	114.05597:338085 115.05932:0 116.06268:464994		2978103	3908291	1140156	1226558	741518	2251992	6272649	5374123	919680	6034842	4806452	9205616	925631	3.48214e+06	2.7468e+06
902	18.732	114.934	Unknown	[M-H]-		0.05	FALSE	null	null	null	null	null	null	999	FALSE	FALSE	FALSE		FALSE	FALSE	null	null	null	null	null	null	null	3013.2	CN1	114.9339:230169 115.93725:11654 116.94061:5892454		3743684	1773692	4664946	1536706	5272596	5754534	512441	769274	1494168	646343	6247044	1626382	1485609	2.85411e+06	1.939e+06
903	6.236	114.98	Unknown	[M-H]-		0.65	FALSE	null	null	null	null	null	null	999	FALSE	FALSE	FALSE		FALSE	FALSE	null	null	null	null	null	null	null	1232.08	CN4	114.97989:940523 115.98324:0 116.9866:129797		19546980	19641054	16943066	21464060	17135730	21281748	21558934	20564596	23272544	21855094	19879318	21003120	22260938	2.0673e+07	1.70913e+06
904	0.943	114.989	Unknown	[M-H]-		0.05	FALSE	null	null	null	null	null	null	999	FALSE	FALSE	FALSE		FALSE	FALSE	null	null	null	null	null	null	null	29.19	CD2	114.98933:3249258 115.99268:0 116.99604:0		32632800	44315352	43184156	31535936	37667464	36822640	46228712	40311532	43316360	34177596	44418252	46345744	47477880	4.33729e+07	1.05646e+07
905	15.993	115.003	w/o MS2:Maleic acid; LC-ESI-QTOF; MS2; CE	[M-H]-		0.05	FALSE	null	115.004	C4H4O4	Dicarboxylic acids and derivatives	VZCYOOQTPOCHFL-UPHRSURJSA-N	OC(=O)\C=C/C(O)=O	530	TRUE	TRUE	FALSE		FALSE	FALSE	null	null	99.9	null	null	null	null	2781.13	CN1	115.00326:311177 116.00661:0 117.00997:170120		552291	1731846	8184566	5456610	5881849	7144760	724480	9476697	1308638	1590096	1672085	6049018	6430293	4.10607e+06	2.61711e+06
906	6.762	115.003	w/o MS2:Maleic acid; LC-ESI-QTOF; MS2; CE	[M-H]-	ion correlated with 424	0.95	FALSE	null	115.004	C4H4O4	Dicarboxylic acids and derivatives	VZCYOOQTPOCHFL-UPHRSURJSA-N	OC(=O)\C=C/C(O)=O	530	TRUE	TRUE	FALSE		FALSE	FALSE	null	null	99.9	null	null	null	null	6.54	CN1	115.00336:3017870 116.00671:139436 117.01007:99024		26032012	19232674	21553150	26690678	18538062	32125574	28139594	1789628	25904954	25002480	25881774	23152148	24144890	2.30052e+07	5.94966e+06
907	9.516	115.003	w/o MS2:Maleic acid; LC-ESI-QTOF; MS2; CE	[M-H]-	ion correlated with 821; found in higher mz's MsMs_2320	1	FALSE	null	115.004	C4H4O4	Dicarboxylic acids and derivatives	VZCYOOQTPOCHFL-UPHRSURJSA-N	OC(=O)\C=C/C(O)=O	530	TRUE	TRUE	FALSE		FALSE	FALSE	null	null	100	null	null	null	null	15.3	CN3	115.00337:6686525 116.00672:333904 117.01008:94757		63571136	51072672	49861456	70330536	56650108	67994328	74755912	81236008	65205784	67498832	64233292	63378760	66361756	65200989	7.50289e+06
908	6.977	115.003	w/o MS2:Maleic acid; LC-ESI-QTOF; MS2; CE	[M-H]-	ion correlated with 426; found in higher mz's MsMs_2365	0.95	FALSE	null	115.004	C4H4O4	Dicarboxylic acids and derivatives	VZCYOOQTPOCHFL-UPHRSURJSA-N	OC(=O)\C=C/C(O)=O	530	TRUE	TRUE	FALSE		FALSE	FALSE	null	null	100	null	null	null	null	7.13	CN1	115.00337:3107168 116.00672:158134 117.01008:85855		24743118	21847862	25689024	37643004	20727282	37601596	37207484	1087050	32297066	35994016	31417004	33147758	32492612	2.92014e+07	8.16617e+06
909	1.974	115.003	w/o MS2:Maleic acid; LC-ESI-QTOF; MS2; CE	[M-H]-		0.5	FALSE	null	115.004	C4H4O4	Dicarboxylic acids and derivatives	VZCYOOQTPOCHFL-UPHRSURJSA-N	OC(=O)\C=C/C(O)=O	530	TRUE	TRUE	FALSE		FALSE	FALSE	null	null	100	null	null	null	null	988.77	CD4	115.00338:613822 116.00673:60270 117.01009:195847		6270374	5932580	9111093	10798290	8079970	9845987	8193074	17075468	7650410	9142485	8108346	9594137	7005359	8.77483e+06	2.30412e+06
910	8.939	115.003	Fumaric acid	[M-H]-		1	TRUE	null	115.004	C4H4O4	Dicarboxylic acids and derivatives	VZCYOOQTPOCHFL-UHFFFAOYSA-N	O=C(O)C=CC(=O)O	430	TRUE	TRUE	TRUE		FALSE	FALSE	null	null	75.7	null	70	64.2	42.9	22.13	QC_R1	115.00368:7574638 116.00703:450536 117.01039:237394	56.72129:1717 57.18592:1691 71.01387:18974 97.93186:4235 111.06097:1612 114.93342:19514	75214696	56595632	75925792	81568440	60402428	98416824	102189336	134803056	108374216	103774704	89481520	84452856	85727656	89403375	1.72624e+07
911	10.94	115.003	w/o MS2:Maleic acid; LC-ESI-QTOF; MS2; CE	[M-H]-	found in higher mz's MsMs_2331	0.3	FALSE	null	115.004	C4H4O4	Dicarboxylic acids and derivatives	VZCYOOQTPOCHFL-UPHRSURJSA-N	OC(=O)\C=C/C(O)=O	530	TRUE	TRUE	FALSE		FALSE	FALSE	null	null	100	null	null	null	null	5.07	CD4	115.00346:1466798 116.00681:54888 117.01017:61850		35260756	30733876	35571824	45128716	28832384	32388836	32313176	32855940	42400776	33105832	32655196	43233784	42085212	3.57251e+07	4.69299e+06
912	9.945	115.004	Maleic acid; LC-ESI-QTOF; MS2; CE	[M-H]-	found in higher mz's MsMs_1418	1	TRUE	null	115.004	C4H4O4	Dicarboxylic acids and derivatives	VZCYOOQTPOCHFL-UPHRSURJSA-N	OC(=O)\C=C/C(O)=O	430	TRUE	TRUE	TRUE		FALSE	FALSE	null	null	88.9	null	79.6	80.8	100	33.01	CN3	115.00342:14426891 116.00677:548821 117.01013:128208	53.7782:2377 63.01788:2872 71.01407:226521 73.59808:2194 114.9337:9050 115.00388:26057	297179744	218611936	275142176	346010784	192820704	330826432	370758016	360289024	356763424	354486848	330058464	321910240	323828928	314749312	4.45941e+07
913	1.586	115.015	Unknown	[M-H]-		0.05	FALSE	null	null	null	null	null	null	999	FALSE	FALSE	FALSE		FALSE	FALSE	null	null	null	null	null	null	null	2.21	CV3	115.01463:856437 116.01798:59759 117.02134:63454		872988	755758	793055	1670221	689668	399831	2569960	5729970	40020	932802	2210000	2015068	1932307	2.12829e+06	2.82781e+06
914	4.487	115.02	Unknown	[M-H]-		0.4	FALSE	null	null	null	null	null	null	999	FALSE	FALSE	FALSE		FALSE	FALSE	null	null	null	null	null	null	null	9.93	QC_R4	115.02029:826056 116.02364:0 117.027:0		14353415	12814091	14270235	16527099	16088749	15826959	13493206	16205394	14910923	14860577	13501724	14132365	14313968	1.45898e+07	1.04597e+06
915	0.605	115.076	w/o MS2:4-Hydroxy-4-methyl-2-pentanone	[M-H]-		0.05	FALSE	null	115.076	C6H12O2	Beta-hydroxy ketones	SWXVUIWOUIDPGS-UHFFFAOYSA-N	O=C(C)CC(O)(C)C	530	TRUE	TRUE	FALSE		FALSE	FALSE	null	null	99.9	null	null	null	null	3.11	CD2	115.07611:235846 116.07946:259712 117.08282:0		3925665	4508034	1317483	4407150	3779676	1683819	3722942	5580755	1127373	5081245	2030054	4106459	2071489	3.32752e+06	1.49432e+06
916	1.42	115.076	w/o MS2:4-Hydroxy-4-methyl-2-pentanone	[M-H]-	ion correlated with 918	0.2	FALSE	null	115.076	C6H12O2	Beta-hydroxy ketones	SWXVUIWOUIDPGS-UHFFFAOYSA-N	O=C(C)CC(O)(C)C	530	TRUE	TRUE	FALSE		FALSE	FALSE	null	null	100	null	null	null	null	4.94	CN3	115.07617:932593 116.07952:249718 117.08288:0		17197662	15458545	18035976	21023762	18829548	14950024	16577946	19939506	15350156	12903195	14160985	13832558	11269626	1.55098e+07	3.40626e+06
917	0.479	115.076	w/o MS2:4-Hydroxy-4-methyl-2-pentanone	[M-H]-		0.05	FALSE	null	115.076	C6H12O2	Beta-hydroxy ketones	SWXVUIWOUIDPGS-UHFFFAOYSA-N	O=C(C)CC(O)(C)C	530	TRUE	TRUE	FALSE		FALSE	FALSE	null	null	100	null	null	null	null	1.45	CN4	115.07619:257140 116.07954:181811 117.0829:0		2888976	2139517	968377	2036003	1401006	6293814	1093664	1014213	4069336	778130	1089354	669179	785365	1.79508e+06	1.42832e+06
918	1.454	115.076	w/o MS2:4-Hydroxy-4-methyl-2-pentanone	[M-H]-	ion correlated with 916	0.35	FALSE	null	115.076	C6H12O2	Beta-hydroxy ketones	SWXVUIWOUIDPGS-UHFFFAOYSA-N	O=C(C)CC(O)(C)C	530	TRUE	TRUE	FALSE		FALSE	FALSE	null	null	100	null	null	null	null	7.68	CD4	115.07625:923590 116.0796:291243 117.08296:0		17197662	15458545	18035976	21023762	18829550	14950024	16577946	19939506	15350156	12903195	14160985	13832558	11259319	16066697	2.47075e+06
919	1.769	115.076	w/o MS2:4-Hydroxy-4-methyl-2-pentanone	[M-H]-		0.1	FALSE	null	115.076	C6H12O2	Beta-hydroxy ketones	SWXVUIWOUIDPGS-UHFFFAOYSA-N	O=C(C)CC(O)(C)C	530	TRUE	TRUE	FALSE		FALSE	FALSE	null	null	100	null	null	null	null	5.16	CD3	115.07626:720421 116.07961:278103 117.08297:0		9588901	10270812	12254533	10663362	12864008	8049174	10417800	9720899	12315470	9613135	6056760	5864458	7111650	9.64823e+06	2.20647e+06
920	6.273	115.759	Unknown	[M-H]-	similar chromatogram in higher mz_954; similar chromatogram in higher mz_955; similar chromatogram in higher mz_4782; similar chromatogram in higher mz_5036; similar chromatogram in higher mz_5017	0.8	FALSE	null	null	null	null	null	null	999	FALSE	FALSE	FALSE		FALSE	FALSE	null	null	null	null	null	null	null	505.41	CV1	115.75873:74409 116.76208:0 117.76544:0		362993	140706	335401	499995	466949	492994	646418	449402	325689	552653	461558	536197	348490	452671	169169
921	5.066	115.92	Unknown	[M-H]-		0.05	FALSE	null	null	null	null	null	null	999	FALSE	FALSE	FALSE		FALSE	FALSE	null	null	null	null	null	null	null	3.49	QC_R1	115.92029:202009 116.92364:1585385 117.927:204390		1283185	2154372	3772973	1677668	4145842	3425853	1293877	909522	1669813	1214998	526560	5214568	972309	2.11652e+06	1.38895e+06
922	4.883	115.92	Unknown	[M-H]-	adduct linked to 2068_[M+FA-H]-	0.15	FALSE	null	null	null	null	null	null	999	FALSE	FALSE	FALSE		FALSE	FALSE	null	null	null	null	null	null	null	3.35	CN1	115.92029:232964 116.92364:1224458 117.927:104999		1479154	1446300	1007291	1316031	477043	4438004	1674501	1358892	944192	490641	602336	856786	1051232	1.60799e+06	1.44623e+06
923	10.735	115.92	Unknown	[M-H]-		0.25	FALSE	null	null	null	null	null	null	999	FALSE	FALSE	FALSE		FALSE	FALSE	null	null	null	null	null	null	null	6.76	CD2	115.92034:460243 116.92369:3343009 117.92705:353397		4082019	10311947	2698208	6623066	8579384	6886421	5641818	2347916	2784383	2151445	10333380	8140738	2282980	4.77252e+06	2.93785e+06
924	9.763	115.92	Unknown	[M-H]-	found in higher mz's MsMs_3760	1	TRUE	null	null	null	null	null	null	999	FALSE	FALSE	FALSE		FALSE	FALSE	null	null	null	null	null	null	null	38.03	CD1	115.92068:2661013 116.92403:1657982 117.92739:250268	58.85618:1775 99.92603:24213 113.58068:1793 115.92013:99234 116.07165:5477	37278104	34626216	34399044	35608008	31115732	32491008	30391344	33698944	31162196	29471042	31096030	31783982	30384886	3.23895e+07	2.36739e+06
925	8.241	115.92	Unknown	[M-H]-		1	FALSE	null	null	null	null	null	null	999	FALSE	FALSE	FALSE		FALSE	FALSE	null	null	null	null	null	null	null	5.91	CD1	115.92036:398904 116.92371:5508390 117.92707:504191		4599608	3316929	3299395	3960151	3362902	4248845	4264652	3509064	3916442	3285572	4075505	4077108	3670654	3.79216e+06	477372
926	10.666	115.92	Unknown	[M-H]-	similar chromatogram in higher mz_4116; similar chromatogram in higher mz_4988	0.3	FALSE	null	null	null	null	null	null	999	FALSE	FALSE	FALSE		FALSE	FALSE	null	null	null	null	null	null	null	7.34	CD3	115.92037:523555 116.92372:2801934 117.92708:282473		11183718	3814940	10023944	4229030	3044650	1208909	3006651	2800917	3270260	2863893	10333380	8140738	8868222	5.22904e+06	3.2974e+06
927	5.649	115.92	Unknown	[M-H]-	adduct linked to 2057_[M+FA-H]-	0.1	FALSE	null	null	null	null	null	null	999	FALSE	FALSE	FALSE		FALSE	FALSE	null	null	null	null	null	null	null	3.46	QC_R2	115.92039:166824 116.92374:1424397 117.9271:128882		882005	585501	926835	268403	2764448	342035	1425780	793686	238029	1854293	2159906	1302587	288085	915784	797178
928	4.994	115.92	Unknown	[M-H]-		0.05	FALSE	null	null	null	null	null	null	999	FALSE	FALSE	FALSE		FALSE	FALSE	null	null	null	null	null	null	null	4.12	CN4	115.9204:203026 116.92375:1164424 117.92711:145611		761483	1049255	3772973	3400716	1432596	3425853	526523	392420	4867985	3415046	593640	1598542	414604	1.62018e+06	1.37243e+06
929	8.637	115.921	Unknown	[M-H]-	found in higher mz's MsMs_2555	1	TRUE	null	null	null	null	null	null	999	FALSE	FALSE	FALSE		FALSE	FALSE	null	null	null	null	null	null	null	26.1	CD1	115.92031:1456076 116.92366:1900450 117.92702:206302	99.92616:20875 115.92012:104062 116.07165:4917	18928898	16228687	12613558	17694182	12761795	23472568	23820734	20716660	20511526	23180934	20736500	20687894	19355920	1.92104e+07	3.28282e+06
930	4.756	115.921	Unknown	[M-H]-	adduct linked to 2067_[M+FA-H]-	0.65	FALSE	null	null	null	null	null	null	999	FALSE	FALSE	FALSE		FALSE	FALSE	null	null	null	null	null	null	null	3.85	CN2	115.92061:292686 116.92396:1252941 117.92732:136621		1922469	5361286	4007312	3181395	3082020	1000345	5211159	3930474	2110570	6103978	2344612	2054214	4094502	3.02381e+06	1.51265e+06
931	10.601	115.921	Unknown	[M-H]-		0.5	FALSE	null	null	null	null	null	null	999	FALSE	FALSE	FALSE		FALSE	FALSE	null	null	null	null	null	null	null	8.14	CD3	115.92062:523555 116.92397:2801934 117.92733:282473		3406602	2855590	10023944	10266268	2332830	4085440	3006651	9280589	10102641	8731168	2316166	3109496	8868221	6.29958e+06	3.31665e+06
932	5.891	115.921	Unknown	[M-H]-		0.1	FALSE	null	null	null	null	null	null	999	FALSE	FALSE	FALSE		FALSE	FALSE	null	null	null	null	null	null	null	3.32	QC_R1	115.92065:165530 116.924:2543637 117.92736:290621		1363750	642731	1301191	756769	624749	388191	1420878	789083	2958931	232727	1561069	3213572	1845341	1.3238e+06	812722
933	7.829	115.921	Unknown	[M-H]-		0.15	FALSE	null	null	null	null	null	null	999	FALSE	FALSE	FALSE		FALSE	FALSE	null	null	null	null	null	null	null	2.65	CN1	115.92067:149152 116.92402:510408 117.92738:33952		2643040	960014	1650164	872758	1490174	3250559	3061290	2029114	1995875	1927806	1352422	2285456	1796667	1.9684e+06	660259
934	16.245	115.921	Unknown	[M-H]-		0.05	FALSE	null	null	null	null	null	null	999	FALSE	FALSE	FALSE		FALSE	FALSE	null	null	null	null	null	null	null	3.43	CN1	115.92069:154292 116.92404:5009636 117.9274:425339		5292444	501747	1434378	491562	1558389	3547030	324713	1529564	646724	338785	3282753	2353794	4232657	1.68691e+06	1.52489e+06
935	5.132	115.921	Unknown	[M-H]-		0.1	FALSE	null	null	null	null	null	null	999	FALSE	FALSE	FALSE		FALSE	FALSE	null	null	null	null	null	null	null	3.35	CN3	115.92078:180072 116.92413:1298298 117.92749:140979		3700762	2154372	1143376	1358664	1265326	1459212	3512036	2662915	1374061	1013257	1929723	1439852	2462322	1.92501e+06	822013
936	5.336	116.035	w/o MS2:N-Acetylglycine; LC-ESI-QTOF; MS2; CE	[M-H]-		0.2	FALSE	null	116.035	C4H7NO3	N-acyl-alpha amino acids	OKJIRPAQVSHGFK-UHFFFAOYSA-N	CC(O)=NCC(O)=O	530	TRUE	TRUE	FALSE		FALSE	FALSE	null	null	99.9	null	null	null	null	4.44	QC_R1	116.03487:285776 117.03822:0 118.04158:242059		2889359	3035072	3036072	1365681	2369892	4051378	3935005	4853908	4895204	3758183	4359330	4532778	3342416	3.53186e+06	863476
937	1.274	116.071	w/o MS2:L-Norvaline; LC-ESI-QTOF; MS2; CE	[M-H]-		0.1	FALSE	null	116.072	C5H11NO2	L-alpha-amino acids	SNDPXSYFESPGGJ-BYPYZUCNSA-N	CCC[C@H](N)C(O)=O	530	TRUE	TRUE	FALSE		FALSE	FALSE	null	null	99.8	null	null	null	null	3.51	CV3	116.07108:228615 117.07443:0 118.07779:0		1022684	969194	2526501	2020246	1768789	3407535	1196644	3806801	3054430	725404	6558792	5929230	3856516	3.22625e+06	2.04618e+06
938	5.095	116.071	w/o MS2:L-Norvaline; LC-ESI-QTOF; MS2; CE	[M-H]-	ion correlated with 944	0.05	FALSE	null	116.072	C5H11NO2	L-alpha-amino acids	SNDPXSYFESPGGJ-BYPYZUCNSA-N	CCC[C@H](N)C(O)=O	530	TRUE	TRUE	FALSE		FALSE	FALSE	null	null	99.9	null	null	null	null	0.74	CD5	116.07124:217488 117.07459:0 118.07795:0		1101810	2085095	2175931	2395083	3124990	4098807	965892	4012248	3969978	2796299	5219249	2016050	660800	2.59112e+06	1.36457e+06
939	0.584	116.071	w/o MS2:L-Norvaline; LC-ESI-QTOF; MS2; CE	[M-H]-		0.05	FALSE	null	116.072	C5H11NO2	L-alpha-amino acids	SNDPXSYFESPGGJ-BYPYZUCNSA-N	CCC[C@H](N)C(O)=O	530	TRUE	TRUE	FALSE		FALSE	FALSE	null	null	99.9	null	null	null	null	0.66	CD5	116.07132:172631 117.07467:0 118.07803:0		4809113	4925380	2583730	1556170	2568830	1237526	4516494	3026069	1293546	3789597	4048368	4555829	2427732	3.14663e+06	1.22974e+06
940	1.452	116.071	w/o MS2:L-Norvaline; LC-ESI-QTOF; MS2; CE	[M-H]-	ion correlated with 942	0.05	FALSE	null	116.072	C5H11NO2	L-alpha-amino acids	SNDPXSYFESPGGJ-BYPYZUCNSA-N	CCC[C@H](N)C(O)=O	530	TRUE	TRUE	FALSE		FALSE	FALSE	null	null	100	null	null	null	null	0.98	QC_R0	116.0714:383645 117.07475:0 118.07811:0		4642241	2874891	4694329	4341904	3683109	7014837	3607514	1587909	3985110	2354435	4732208	3633844	3515572	3.54418e+06	1.49628e+06
941	9.963	116.071	w/o MS2:L-Norvaline; LC-ESI-QTOF; MS2; CE	[M-H]-		0.1	FALSE	null	116.072	C5H11NO2	L-alpha-amino acids	SNDPXSYFESPGGJ-BYPYZUCNSA-N	CCC[C@H](N)C(O)=O	530	TRUE	TRUE	FALSE		FALSE	FALSE	null	null	100	null	null	null	null	0.81	QC_R0	116.07141:416394 117.07476:0 118.07812:22746		3126228	3430893	6478493	6692836	2172319	9650181	1451047	757190	2107902	1217720	9429101	2269115	6099795	3.72341e+06	2.76027e+06
942	1.395	116.071	w/o MS2:L-Norvaline; LC-ESI-QTOF; MS2; CE	[M-H]-	ion correlated with 940	0.1	FALSE	null	116.072	C5H11NO2	L-alpha-amino acids	SNDPXSYFESPGGJ-BYPYZUCNSA-N	CCC[C@H](N)C(O)=O	530	TRUE	TRUE	FALSE		FALSE	FALSE	null	null	100	null	null	null	null	1.94	CN1	116.07146:322206 117.07481:0 118.07817:0		4642241	948650	6512350	6721160	5439310	11507373	3126766	3712592	1469759	2354435	2184466	3633844	3515572	3.32819e+06	2.63138e+06
943	4.696	116.071	w/o MS2:L-Norvaline; LC-ESI-QTOF; MS2; CE	[M-H]-		0.05	FALSE	null	116.072	C5H11NO2	L-alpha-amino acids	SNDPXSYFESPGGJ-BYPYZUCNSA-N	CCC[C@H](N)C(O)=O	530	TRUE	TRUE	FALSE		FALSE	FALSE	null	null	100	null	null	null	null	3.12	QC_R0	116.07148:406107 117.07483:22713 118.07819:0		2114726	2652614	1523282	2521718	1440509	3285049	5008996	3660260	4357179	1150265	6138182	2584338	2971571	2.88857e+06	1.34777e+06
944	5.046	116.071	w/o MS2:L-Norvaline; LC-ESI-QTOF; MS2; CE	[M-H]-	ion correlated with 938	0.15	FALSE	null	116.072	C5H11NO2	L-alpha-amino acids	SNDPXSYFESPGGJ-BYPYZUCNSA-N	CCC[C@H](N)C(O)=O	530	TRUE	TRUE	FALSE		FALSE	FALSE	null	null	100	null	null	null	null	0.39	CV1	116.07149:301152 117.07484:0 118.0782:0		2379305	3642505	3345834	827926	2188399	934263	1138938	4012248	1635548	2796299	5219249	1385176	1011900	2.41383e+06	1.38528e+06
945	5.384	116.072	w/o MS2:L-Norvaline; LC-ESI-QTOF; MS2; CE	[M-H]-		0.15	FALSE	null	116.072	C5H11NO2	L-alpha-amino acids	SNDPXSYFESPGGJ-BYPYZUCNSA-N	CCC[C@H](N)C(O)=O	530	TRUE	TRUE	FALSE		FALSE	FALSE	null	null	100	null	null	null	null	1.12	QC_R1	116.0715:400169 117.07485:0 118.07821:0		4265404	5078392	1920318	2234058	3652992	4754210	8194156	3587174	3975589	1071681	5812654	4875702	4519606	3.85545e+06	1.61049e+06
946	8.764	116.072	w/o MS2:L-Norvaline; LC-ESI-QTOF; MS2; CE	[M-H]-		0.05	FALSE	null	116.072	C5H11NO2	L-alpha-amino acids	SNDPXSYFESPGGJ-BYPYZUCNSA-N	CCC[C@H](N)C(O)=O	530	TRUE	TRUE	FALSE		FALSE	FALSE	null	null	100	null	null	null	null	0.86	QC_R0	116.07151:437108 117.07486:21347 118.07822:0		8471062	1674914	7889764	8137802	2072478	4025429	7858240	2804716	8635643	2040542	11121931	2501267	3831274	5.70168e+06	3.14053e+06
947	4.977	116.072	w/o MS2:L-Norvaline; LC-ESI-QTOF; MS2; CE	[M-H]-		0.05	FALSE	null	116.072	C5H11NO2	L-alpha-amino acids	SNDPXSYFESPGGJ-BYPYZUCNSA-N	CCC[C@H](N)C(O)=O	530	TRUE	TRUE	FALSE		FALSE	FALSE	null	null	100	null	null	null	null	2.73	CD1	116.07153:360982 117.07488:0 118.07824:0		11570404	2065399	814333	3635785	590460	1002845	2067720	652925	2359990	1005773	3605199	1974472	1458896	2.1249e+06	2.39535e+06
948	4.794	116.072	w/o MS2:L-Norvaline; LC-ESI-QTOF; MS2; CE	[M-H]-		0.15	FALSE	null	116.072	C5H11NO2	L-alpha-amino acids	SNDPXSYFESPGGJ-BYPYZUCNSA-N	CCC[C@H](N)C(O)=O	530	TRUE	TRUE	FALSE		FALSE	FALSE	null	null	100	null	null	null	null	2.14	QC_R2	116.07155:268088 117.0749:0 118.07826:0		2007711	2787697	7032508	605599	5243255	6058659	5008996	792056	661263	1410346	3449787	7771744	1335300	3.46172e+06	2.37253e+06
949	3.829	116.072	w/o MS2:L-Norvaline; LC-ESI-QTOF; MS2; CE	[M-H]-		0.05	FALSE	null	116.072	C5H11NO2	L-alpha-amino acids	SNDPXSYFESPGGJ-BYPYZUCNSA-N	CCC[C@H](N)C(O)=O	530	TRUE	TRUE	FALSE		FALSE	FALSE	null	null	100	null	null	null	null	1.29	QC_R2	116.07157:307928 117.07492:0 118.07828:0		4593110	1328322	2249305	3188466	4404081	1363190	1715634	6309982	2733455	3926833	2425932	3563158	789168	3.12839e+06	1.85585e+06
950	3.53	116.072	w/o MS2:L-Norvaline; LC-ESI-QTOF; MS2; CE	[M-H]-		0.05	FALSE	null	116.072	C5H11NO2	L-alpha-amino acids	SNDPXSYFESPGGJ-BYPYZUCNSA-N	CCC[C@H](N)C(O)=O	530	TRUE	TRUE	FALSE		FALSE	FALSE	null	null	100	null	null	null	null	2.3	CV1	116.07158:330568 117.07493:0 118.07829:0		10032471	2386715	4738468	3772982	1886830	2704907	2496571	1744641	835770	4133136	7865577	1047278	1847967	3.86694e+06	2.6927e+06
951	5.267	116.072	w/o MS2:L-Norvaline; LC-ESI-QTOF; MS2; CE	[M-H]-		0.05	FALSE	null	116.072	C5H11NO2	L-alpha-amino acids	SNDPXSYFESPGGJ-BYPYZUCNSA-N	CCC[C@H](N)C(O)=O	530	TRUE	TRUE	FALSE		FALSE	FALSE	null	null	100	null	null	null	null	1.32	CV2	116.07158:311145 117.07493:0 118.07829:0		1383201	1515672	884927	883718	846879	1252948	2845797	1046702	923251	2110548	1031350	5198936	1980515	2.08259e+06	1.86185e+06
952	4.128	116.072	w/o MS2:L-Norvaline; LC-ESI-QTOF; MS2; CE	[M-H]-		0.05	FALSE	null	116.072	C5H11NO2	L-alpha-amino acids	SNDPXSYFESPGGJ-BYPYZUCNSA-N	CCC[C@H](N)C(O)=O	530	TRUE	TRUE	FALSE		FALSE	FALSE	null	null	100	null	null	null	null	1.89	CD4	116.07158:240936 117.07493:0 118.07829:0		4884184	2813731	2111423	6349572	1093116	8243396	1024970	1249505	3688791	1339705	1433515	8073416	3007370	3.05111e+06	2.25384e+06
953	1.208	116.072	w/o MS2:L-Norvaline; LC-ESI-QTOF; MS2; CE	[M-H]-		0.25	FALSE	null	116.072	C5H11NO2	L-alpha-amino acids	SNDPXSYFESPGGJ-BYPYZUCNSA-N	CCC[C@H](N)C(O)=O	530	TRUE	TRUE	FALSE		FALSE	FALSE	null	null	100	null	null	null	null	4.57	CV1	116.07159:301116 117.07494:0 118.0783:0		5347610	3679387	2213416	2039898	1766759	3475338	4571832	3806801	3054430	3350988	6558792	5929230	3856516	3.6708e+06	1.40434e+06
954	6.274	116.072	L-Norvaline; LC-ESI-QTOF; MS2; CE	[M-H]-	similar chromatogram in higher mz_5127; similar chromatogram in higher mz_6461	1	TRUE	null	116.072	C5H11NO2	L-alpha-amino acids	SNDPXSYFESPGGJ-BYPYZUCNSA-N	CCC[C@H](N)C(O)=O	430	TRUE	TRUE	TRUE		FALSE	FALSE	null	null	86.1	null	75	75	100	274	QC_R0	116.07153:17257172 117.07488:1162350 118.07824:66280	72.61437:1595 76.65395:1754 100.8404:1741 104.39617:1870 104.99755:1953 115.92141:5863 116.02599:2694 116.07162:318605	217928528	167168096	234423728	266928656	238010288	335308704	296533472	265940528	242462528	236616352	264349696	268598912	263593984	2.63375e+08	4.22288e+07
955	6.276	116.386	Unknown	[M-H]-		0.7	FALSE	null	null	null	null	null	null	999	FALSE	FALSE	FALSE		FALSE	FALSE	null	null	null	null	null	null	null	548.84	CV1	116.38564:71387 117.38899:0 118.39235:0		289911	215580	319668	544689	299802	404698	566848	350622	364048	346277	418172	495098	423218	417571	143556
956	0.937	116.907	Unknown	[M-H]-	ion correlated with 1025; adduct linked to 2081_[M+FA-H]-	0.75	FALSE	null	null	null	null	null	null	999	FALSE	FALSE	FALSE		FALSE	FALSE	null	null	null	null	null	null	null	4.06	CD4	116.90668:12281063 117.91003:0 118.91339:23426040		132929864	61777648	33521982	167566768	34544276	31114916	50313336	20804256	36235388	40793736	44879452	47146388	45680744	5.00818e+07	3.73771e+07
957	15.334	116.928	Unknown	[M-H]-		0.05	TRUE	null	null	null	null	null	null	999	FALSE	FALSE	FALSE		FALSE	FALSE	null	null	null	null	null	null	null	3.26	CV5	116.92818:4854500 117.93153:476260 118.93489:157683	52.71636:1987 59.0136:2022 73.02939:2358 99.9261:115909 110.17685:1846 116.92888:554754	15961427	71545280	102040848	141500032	98024928	26109592	14703994	15099937	39475932	99604536	149214080	29581134	205887728	8.14474e+07	6.50228e+07
958	7.322	116.928	Unknown	[M-H]-		0.6	TRUE	null	null	null	null	null	null	999	FALSE	FALSE	FALSE		FALSE	FALSE	null	null	null	null	null	null	null	3.47	CD4	116.92841:3583891 117.93176:338288 118.93512:58309	65.55585:1954 70.04755:1784 72.11491:1745 99.92614:95850 116.92886:459886	27294692	27423614	34630436	91812752	104141544	136346832	92180296	77356352	27008604	94625768	131549592	95170240	93619128	8.68057e+07	3.33488e+07
959	18.764	116.928	Unknown	[M-H]-		0.85	TRUE	null	null	null	null	null	null	999	FALSE	FALSE	FALSE		FALSE	FALSE	null	null	null	null	null	null	null	3.33	CD1	116.92836:4807705 117.93171:506499 118.93507:122355	59.01354:2110 90.37891:1823 95.67864:1772 96.52817:1893 99.92603:136442 114.71045:2029 116.90844:2904 116.92877:631263	84470408	171845984	171282832	167773680	156234624	169866608	71956176	164674096	163795200	160418176	145565296	183156176	89008624	1.36072e+08	4.60427e+07
960	7.237	116.928	Unknown	[M-H]-		0.1	TRUE	null	null	null	null	null	null	999	FALSE	FALSE	FALSE		FALSE	FALSE	null	null	null	null	null	null	null	3.22	CD1	116.92836:4536560 117.93171:535357 118.93507:132886	62.83941:2059 99.92605:111184 109.17801:1839 116.92877:540008	116587384	153034272	27451696	30168222	31707810	136346832	32096362	26998168	104836128	35770864	36155284	32954148	31166938	5.12954e+07	4.02721e+07
961	17.363	116.928	Unknown	[M-H]-		0.15	TRUE	null	null	null	null	null	null	999	FALSE	FALSE	FALSE		FALSE	FALSE	null	null	null	null	null	null	null	5.09	CV2	116.92844:7104862 117.93179:605263 118.93515:216398	65.04774:1864 82.91814:1916 99.92606:164284 108.83236:1897 116.61185:2079 116.9288:792538	252949200	20656936	47929744	238358048	21840824	233811360	45969268	52450464	241616368	214600816	273155776	262693744	231809264	1.51574e+08	1.05942e+08
962	8.252	116.928	Unknown	[M-H]-	found in higher mz's MsMs_3837	0.45	TRUE	null	null	null	null	null	null	999	FALSE	FALSE	FALSE		FALSE	FALSE	null	null	null	null	null	null	null	3.75	CD1	116.92837:4935542 117.93172:504191 118.93508:112852	73.02932:2299 89.49628:1847 99.926:149606 106.91171:2001 116.61182:3183 116.92877:713588 117.24705:2669	148406624	153814816	153382800	120781872	141549088	137817824	128918688	125027152	139794000	127474288	140955392	152952128	137107408	1.35917e+08	1.73439e+07
963	16.834	116.928	Unknown	[M-H]-		0.05	TRUE	null	null	null	null	null	null	999	FALSE	FALSE	FALSE		FALSE	FALSE	null	null	null	null	null	null	null	1.74	QC_R0	116.92838:6835951 117.93173:691931 118.93509:227974	53.39665:2047 68.04189:2054 68.51855:1962 73.0293:2346 74.99344:2152 95.16829:1993 99.92601:184254 113.03305:1918 116.92874:875124 117.24566:2478	59794364	219443984	58385196	60723872	122952328	50753464	63109596	189653824	55444452	58289320	146433184	53181268	58712116	8.41139e+07	5.14297e+07
964	17.104	116.928	Unknown	[M-H]-		0.25	TRUE	null	null	null	null	null	null	999	FALSE	FALSE	FALSE		FALSE	FALSE	null	null	null	null	null	null	null	3.36	CD3	116.92846:8322378 117.93181:916896 118.93517:298562	71.06222:1917 73.02935:3033 99.92606:195775 101.42017:2065 116.92882:926777 117.24437:1973	80881992	116328672	587183104	339382464	163769920	125847448	60713768	43171592	68548160	43025320	111806632	110954144	47564540	1.32925e+08	1.34616e+08
965	18.661	116.928	Unknown	[M-H]-		0.05	TRUE	null	null	null	null	null	null	999	FALSE	FALSE	FALSE		FALSE	FALSE	null	null	null	null	null	null	null	2.83	CV1	116.92839:4840941 117.93174:481794 118.9351:162612	51.91893:1710 58.74341:1864 62.72834:1887 64.19952:1793 64.48041:1875 76.68425:1793 99.92604:122203 111.1163:2035 116.92879:566156	80894072	34669092	35756724	31330872	33277122	30215068	83226784	29057904	33077032	31249748	29993950	36029488	81471304	4.92618e+07	2.73829e+07
966	1.728	116.928	Unknown	[M-H]-		0.1	FALSE	null	null	null	null	null	null	999	FALSE	FALSE	FALSE		FALSE	FALSE	null	null	null	null	null	null	null	0.31	CV3	116.92839:2609648 117.93174:243913 118.9351:69694		35662704	34519260	35640632	39855132	21370600	50417640	39608984	45484904	31438292	49386640	37160912	46172116	36409352	3.80473e+07	7.53438e+06
967	2.016	116.928	Unknown	[M-H]-		0.1	TRUE	null	null	null	null	null	null	999	FALSE	FALSE	FALSE		FALSE	FALSE	null	null	null	null	null	null	null	1.03	CN4	116.92841:2912586 117.93176:314201 118.93512:85314	58.23732:1725 59.01357:3436 68.39639:1848 74.89529:1894 83.05775:1814 90.97123:3281 99.92606:98453 116.91257:2053 116.92884:499540	65688248	65042968	63588444	75052008	127311856	73667424	79242544	73135808	89578048	57105868	43650504	65899168	81632224	7.33349e+07	1.65146e+07
968	1.466	116.928	Unknown	[M-H]-	ion correlated with 969	0.05	FALSE	null	null	null	null	null	null	999	FALSE	FALSE	FALSE		FALSE	FALSE	null	null	null	null	null	null	null	3.08	CD4	116.92841:2515210 117.93176:227767 118.93512:81578		44101976	44652764	46333212	42550124	39425884	43366180	42551688	41639744	38764520	5510847	9306251	25187056	34308620	3.65216e+07	1.18694e+07
969	1.425	116.928	Unknown	[M-H]-	ion correlated with 968	0.2	TRUE	null	null	null	null	null	null	999	FALSE	FALSE	FALSE		FALSE	FALSE	null	null	null	null	null	null	null	3.09	QC_R4	116.92844:2762784 117.93179:264915 118.93515:73314	57.14561:1688 59.0136:5512 59.84816:1719 74.1468:1696 90.97127:5510 99.92611:89786 108.97022:1839 116.61194:3642 116.92888:440941	44101976	44652764	46333212	42009380	39829824	43366180	42551688	41639744	38764520	27851588	10461382	25187056	34308620	3.91199e+07	9.02068e+06
970	9.301	116.928	Unknown	[M-H]-		0.1	TRUE	null	null	null	null	null	null	999	FALSE	FALSE	FALSE		FALSE	FALSE	null	null	null	null	null	null	null	2.46	CD3	116.92844:3095877 117.93179:351588 118.93515:76006	62.97441:1947 73.02938:74470 74.58389:1846 76.19785:1819 99.00812:3601 99.92605:71608 116.92882:380925 117.01974:9559	51782008	48380412	58779448	28408918	32601568	62741372	55672016	38168080	55066688	54573460	62401512	47681004	49926536	5.08961e+07	8.97612e+06
971	17.17	116.928	Unknown	[M-H]-	found in higher mz's MsMs_3833	0.1	TRUE	null	null	null	null	null	null	999	FALSE	FALSE	FALSE		FALSE	FALSE	null	null	null	null	null	null	null	4.5	CN3	116.92843:8171199 117.93178:808828 118.93514:268101	97.18507:2200 99.92606:167761 116.92881:794946	44456420	116328672	55285592	54276032	49748952	52333844	52247316	106368288	56249024	136372704	111806632	56049480	124046992	1.10438e+08	9.9854e+07
972	17.029	116.928	Unknown	[M-H]-		0.3	TRUE	null	null	null	null	null	null	999	FALSE	FALSE	FALSE		FALSE	FALSE	null	null	null	null	null	null	null	3.51	CD4	116.92845:8701056 117.9318:888506 118.93516:279445	55.00057:2027 66.12534:1823 70.25632:1725 71.33051:1816 73.02937:2612 99.9261:200784 116.61192:3607 116.92886:950574	25845758	43612116	587180352	339382464	163769904	125847448	411491040	32353680	361568448	23568708	23302096	23418804	18079890	1.64898e+08	173147790
973	7.353	116.928	Unknown	[M-H]-		0.2	TRUE	null	null	null	null	null	null	999	FALSE	FALSE	FALSE		FALSE	FALSE	null	null	null	null	null	null	null	3.69	CD3	116.92845:4082995 117.9318:427108 118.93516:93877	61.73604:1641 62.9417:1795 66.41429:1773 96.38075:1829 99.92606:112254 116.61323:3287 116.92882:537112	25817588	25149146	99857856	91812752	104141544	28224996	92180296	77356352	25532288	94625768	131549592	95170232	93619136	8.43996e+07	3.2503e+07
974	16.349	116.928	Unknown	[M-H]-		0.05	TRUE	null	null	null	null	null	null	999	FALSE	FALSE	FALSE		FALSE	FALSE	null	null	null	null	null	null	null	4.8	CV5	116.92847:5844091 117.93182:589744 118.93518:264871	99.92613:144078 116.92888:693150	83125280	160284832	187568944	40611340	45827076	12213436	41683192	60574972	24947570	42286544	31859722	33875988	112825832	7.00221e+07	5.79773e+07
975	10.467	116.928	Unknown	[M-H]-		0.3	TRUE	null	null	null	null	null	null	999	FALSE	FALSE	FALSE		FALSE	FALSE	null	null	null	null	null	null	null	3.65	CD4	116.92849:3935534 117.93184:393923 118.9352:111571	57.40898:1956 60.90059:1850 62.36676:1927 73.02937:2171 73.9894:2013 83.85322:1723 97.54815:1597 99.92612:87513 116.92886:444186 117.24442:2022	103071664	106977560	112692072	87018112	102221784	94779800	94436888	87107976	93835656	91463176	87613080	103619888	93021088	95755142	6.88297e+06
976	16.24	116.928	Unknown	[M-H]-		0.1	TRUE	null	null	null	null	null	null	999	FALSE	FALSE	FALSE		FALSE	FALSE	null	null	null	null	null	null	null	3.56	CN3	116.92842:5478116 117.93177:598814 118.93513:223661	73.02934:3640 99.92606:135896 116.61187:3697 116.92881:613792 117.24573:2236	36403196	40084636	39480328	126060768	42113300	125626952	33325598	127198880	149611424	32390160	30378398	34129648	38601132	6.74428e+07	4.92521e+07
977	16.415	116.928	Unknown	[M-H]-		0.05	TRUE	null	null	null	null	null	null	999	FALSE	FALSE	FALSE		FALSE	FALSE	null	null	null	null	null	null	null	3.69	CD5	116.9285:6258012 117.93185:582423 118.93521:242748	52.58431:1830 60.21465:2182 93.73763:1786 99.92613:148891 116.61329:2643 116.92888:732195	16257172	18389868	33506512	17750392	230289760	74431928	160685776	60574972	42115360	218002976	31087046	40026048	112825832	7.40193e+07	6.35109e+07
978	11.009	116.928	Unknown	[M-H]-		0.25	TRUE	null	null	null	null	null	null	999	FALSE	FALSE	FALSE		FALSE	FALSE	null	null	null	null	null	null	null	3.53	CD4	116.92847:4053278 117.93182:358595 118.93518:230657	68.47968:1766 71.10341:2038 99.92611:111619 101.35226:1948 116.92886:542924	105014016	121764360	56893952	99166160	108722520	91206144	90918128	88306864	95150360	84172232	88344344	99545632	92361424	8.87159e+07	1.83325e+07
979	11.735	117.019	w/o MS2:Succinic acid; LC-ESI-ITFT; MS2; m/z	[M-H]-		0.2	FALSE	null	117.019	C4H6O4	Dicarboxylic acids and derivatives	KDYFGRWQOYBRFD-UHFFFAOYSA-N	OC(=O)CCC(O)=O	530	TRUE	TRUE	FALSE		FALSE	FALSE	null	null	99.9	null	null	null	null	4.38	CN3	117.01894:252499 118.02229:0 119.02565:429460		985094	1005187	1273261	1206024	2786992	2636628	1275484	6671874	4697424	4425761	4542800	2924260	4826122	3.05156e+06	1.76653e+06
980	1.615	117.019	w/o MS2:Succinic acid; LC-ESI-ITFT; MS2; m/z	[M+FA-H]-	adduct linked to 154_[M-H]-	0.05	FALSE	null	117.019	C4H6O4	Dicarboxylic acids and derivatives	KDYFGRWQOYBRFD-UHFFFAOYSA-N	OC(=O)CCC(O)=O	530	TRUE	TRUE	FALSE		FALSE	FALSE	null	null	99.9	null	null	null	null	7.6	CN3	117.019:451898 118.02235:0 119.02571:960245		458029	388333	606133	789095	489696	313099	229489	12808467	554977	437692	416207	277293	387418	1.1163e+06	2.75655e+06
981	11.888	117.019	w/o MS2:Succinic acid; LC-ESI-ITFT; MS2; m/z	[M-H]-		0.1	FALSE	null	117.019	C4H6O4	Dicarboxylic acids and derivatives	KDYFGRWQOYBRFD-UHFFFAOYSA-N	OC(=O)CCC(O)=O	530	TRUE	TRUE	FALSE		FALSE	FALSE	null	null	100	null	null	null	null	2.69	CD2	117.01904:219995 118.02239:0 119.02575:333921		4029692	5971180	1345240	4630408	2941808	2101672	1365470	1494579	729395	682236	1243288	1799643	1340494	1.83551e+06	1.4653e+06
982	8.55	117.019	w/o MS2:Succinic acid; LC-ESI-ITFT; MS2; m/z	[M-H]-		1	FALSE	null	117.019	C4H6O4	Dicarboxylic acids and derivatives	KDYFGRWQOYBRFD-UHFFFAOYSA-N	OC(=O)CCC(O)=O	530	TRUE	TRUE	FALSE		FALSE	FALSE	null	null	100	null	null	null	null	18.25	CD4	117.01905:1979029 118.0224:126878 119.02576:357939		24029674	25615812	32784132	28197866	26906122	10032935	10790891	15519773	8717190	10381170	18662284	18119476	19607992	1.80735e+07	6.63732e+06
983	9.284	117.019	w/o MS2:Succinic acid; LC-ESI-ITFT; MS2; m/z	[M-H]-		1	FALSE	null	117.019	C4H6O4	Dicarboxylic acids and derivatives	KDYFGRWQOYBRFD-UHFFFAOYSA-N	OC(=O)CCC(O)=O	530	TRUE	TRUE	FALSE		FALSE	FALSE	null	null	100	null	null	null	null	7.29	CN2	117.01907:5561068 118.02242:290776 119.02578:374361		35299228	26646322	25530304	71060392	15381501	51926852	62819728	55497416	40151712	59017588	46955576	42502988	42536312	4.47588e+07	1.37836e+07
984	1.96	117.019	w/o MS2:Succinic acid; LC-ESI-ITFT; MS2; m/z	[M-H]-		0.2	FALSE	null	117.019	C4H6O4	Dicarboxylic acids and derivatives	KDYFGRWQOYBRFD-UHFFFAOYSA-N	OC(=O)CCC(O)=O	530	TRUE	TRUE	FALSE		FALSE	FALSE	null	null	100	null	null	null	null	3.52	QC_R3	117.01908:152451 118.02243:140496 119.02579:918635		4067512	960091	5113506	5222807	4896565	4744837	1176134	1637163	1307537	3245460	521171	2335190	4621200	3.3485e+06	1.73607e+06
985	11.77	117.019	w/o MS2:Succinic acid; LC-ESI-ITFT; MS2; m/z	[M-H]-		0.1	FALSE	null	117.019	C4H6O4	Dicarboxylic acids and derivatives	KDYFGRWQOYBRFD-UHFFFAOYSA-N	OC(=O)CCC(O)=O	530	TRUE	TRUE	FALSE		FALSE	FALSE	null	null	100	null	null	null	null	5.05	QC_R3	117.0191:205892 118.02245:0 119.02581:259531		1108563	2938948	4277056	4630408	2786992	2636628	4547870	1770365	4681554	4425761	4542800	2924260	4826122	3.46095e+06	1.47017e+06
986	1.892	117.019	w/o MS2:Succinic acid; LC-ESI-ITFT; MS2; m/z	[M-H]-		0.1	FALSE	null	117.019	C4H6O4	Dicarboxylic acids and derivatives	KDYFGRWQOYBRFD-UHFFFAOYSA-N	OC(=O)CCC(O)=O	530	TRUE	TRUE	FALSE		FALSE	FALSE	null	null	100	null	null	null	null	2.65	CN4	117.01911:141816 118.02246:108703 119.02582:962411		843175	4110918	912147	5222807	1014557	1094447	999674	2094313	5531820	1936282	2096645	364039	1126152	2.1406e+06	1.61112e+06
987	2.464	117.055	w/o MS2:DL-2-Hydroxyvaleric acid; LC-ESI-QTOF; MS2; CE	[M-H]-	ion correlated with 989; similar chromatogram in higher mz_1428	0.8	FALSE	null	117.056	C5H10O3	Hydroxy fatty acids	JRHWHSJDIILJAT-UHFFFAOYNA-N	CCCC(O)C(O)=O	530	TRUE	TRUE	FALSE		FALSE	FALSE	null	null	100	null	null	null	null	16.76	CD5	117.05544:2616569 118.05879:190462 119.06215:0		16960478	20887826	15387292	25643854	47535708	12593584	12461795	13679180	11956678	13285453	15774516	15266101	16529138	1.67578e+07	7.98016e+06
988	3.021	117.055	w/o MS2:DL-2-Hydroxyvaleric acid; LC-ESI-QTOF; MS2; CE	[M-H]-		0.3	FALSE	null	117.056	C5H10O3	Hydroxy fatty acids	JRHWHSJDIILJAT-UHFFFAOYNA-N	CCCC(O)C(O)=O	530	TRUE	TRUE	FALSE		FALSE	FALSE	null	null	100	null	null	null	null	5.35	CD5	117.05544:365971 118.05879:32460 119.06215:0		3496167	3105397	3582530	4919012	5354928	3249658	3072302	2612702	3617452	5328931	2963730	3422363	3531815	3.4081e+06	847784
989	2.438	117.055	w/o MS2:DL-2-Hydroxyvaleric acid; LC-ESI-QTOF; MS2; CE	[M-H]-	ion correlated with 987	0.25	FALSE	null	117.056	C5H10O3	Hydroxy fatty acids	JRHWHSJDIILJAT-UHFFFAOYNA-N	CCCC(O)C(O)=O	530	TRUE	TRUE	FALSE		FALSE	FALSE	null	null	100	null	null	null	null	11.09	CD5	117.05547:2616569 118.05882:190462 119.06218:0		16960478	20887826	15387292	25643854	47535708	12593585	12461796	13679180	11956678	13285453	15774516	15266101	16529138	1.67578e+07	7.98016e+06
990	3.791	117.056	w/o MS2:DL-2-Hydroxyvaleric acid; LC-ESI-QTOF; MS2; CE	[M-H]-		0.05	FALSE	null	117.056	C5H10O3	Hydroxy fatty acids	JRHWHSJDIILJAT-UHFFFAOYNA-N	CCCC(O)C(O)=O	530	TRUE	TRUE	FALSE		FALSE	FALSE	null	null	100	null	null	null	null	4.73	CD5	117.05553:269237 118.05888:43471 119.06224:0		3290925	2749882	3291940	4094340	5017877	3334758	3836019	2641258	3225239	2859100	2912617	2944688	3114734	3.1411e+06	643976
991	14.18	117.246	Unknown	[M-H]-		0.05	FALSE	null	null	null	null	null	null	999	FALSE	FALSE	FALSE		FALSE	FALSE	null	null	null	null	null	null	null	1.36	QC_R2	117.24599:5235 118.24934:0 119.2527:0		0	0	27245	0	0	0	0	0	0	0	0	0	0	3091.45	8888.69
992	7.865	117.73	Unknown	[M-H]-	ion correlated with 993; similar chromatogram in higher mz_1023; similar chromatogram in higher mz_4007; similar chromatogram in higher mz_4560; similar chromatogram in higher mz_6472	0.7	FALSE	null	null	null	null	null	null	999	FALSE	FALSE	FALSE		FALSE	FALSE	null	null	null	null	null	null	null	1062.68	CV3	117.72997:123831 118.73332:0 119.73668:0		894832	666938	790410	420078	802269	1419656	1551209	1213518	673598	1035996	1518130	1510536	1256697	1.21983e+06	382723
993	7.897	117.73	Unknown	[M-H]-	ion correlated with 992	0.25	FALSE	null	null	null	null	null	null	999	FALSE	FALSE	FALSE		FALSE	FALSE	null	null	null	null	null	null	null	985.25	QC_R4	117.7303:122913 118.73365:0 119.73701:0		894832	666938	790410	1153020	802269	1419656	1551209	1213518	1403091	1035996	1518130	1510536	751384	1.22552e+06	352290
994	4.238	118.004	Unknown	[M-H]-		0.05	TRUE	null	null	null	null	null	null	999	FALSE	FALSE	FALSE		FALSE	FALSE	null	null	null	null	null	null	null	3.5	CV3	118.00433:3149788 119.00768:272260 120.01104:0	53.36153:2084 55.14622:1651 63.75678:1708 65.9986:9247 71.22455:1559 80.45297:1963 95.64554:1844 117.92877:7523 118.00441:71034 118.03056:2416	46828940	38825380	72894152	45841468	45113912	46503428	54321180	48449176	23234612	22975794	52917620	53350404	55753152	4.84498e+07	1.5503e+07
995	0.604	118.004	Unknown	[M-H]-		0.4	TRUE	null	null	null	null	null	null	999	FALSE	FALSE	FALSE		FALSE	FALSE	null	null	null	null	null	null	null	4.03	CD2	118.00464:3021178 119.00799:1473446 120.01135:77729	62.86671:1738 63.64706:1825 63.89032:1679 65.99851:10075 66.07568:1813 91.32618:1591 100.92535:11630 117.9287:53577 118.00438:87912 118.04155:2154	95531432	72713160	49980600	75870400	27215962	21613124	37475292	52750152	77578504	57440340	34456548	81520752	55517292	5.60253e+07	2.14646e+07
996	4.781	118.004	Unknown	[M-H]-		0.2	TRUE	null	null	null	null	null	null	999	FALSE	FALSE	FALSE		FALSE	FALSE	null	null	null	null	null	null	null	3.51	CN2	118.00456:3008305 119.00791:326482 120.01127:0	65.99847:11387 94.56033:2337 100.92637:2417 108.33073:1758 117.92868:12434 118.00437:74735 118.02915:2132	5948919	19301166	25530206	57328052	79742312	19642776	73248576	42209296	69295464	19431174	50765920	102505120	72589368	4.8191e+07	2.78385e+07
997	6.603	118.004	Unknown	[M-H]-		0.25	TRUE	null	null	null	null	null	null	999	FALSE	FALSE	FALSE		FALSE	FALSE	null	null	null	null	null	null	null	4.59	CD1	118.0046:2379678 119.00795:247450 120.01131:19986	59.80737:1636 63.42527:1747 65.99847:5885 100.92635:2400 117.92866:19114 118.00433:50232 118.03876:1883	73717408	17070592	23440090	61868808	48587788	21766154	21760842	12268263	62914536	68190680	35742852	45924204	19223300	4.1402e+07	2.63242e+07
998	0.401	118.004	Unknown	[M-H]-		0.05	TRUE	null	null	null	null	null	null	999	FALSE	FALSE	FALSE		FALSE	FALSE	null	null	null	null	null	null	null	0.94	QC_R4	118.00436:3110092 119.00771:1498384 120.01107:111287	65.99873:10137 76.49077:2168 98.86872:1716 100.92533:10277 117.92874:51667 118.00446:84547	11351918	14402150	64396364	18872672	31649584	27449992	28667022	20323304	7836177	39307512	9566421	12204275	32748884	2.72498e+07	1.95888e+07
999	6.523	118.004	Unknown	[M-H]-		0.05	TRUE	null	null	null	null	null	null	999	FALSE	FALSE	FALSE		FALSE	FALSE	null	null	null	null	null	null	null	4.37	QC_R3	118.00437:2338846 119.00772:279769 120.01108:0	62.91065:1784 65.99854:6450 92.75085:1665 96.43365:1717 98.11951:1859 100.92535:3764 117.92888:17182 118.00454:53864 118.04163:2184	15486057	7021568	47715020	17953120	8162981	40625912	10408095	6148004	16577402	17236506	9152322	40296088	49834948	2.11093e+07	1.55276e+07
1000	9.267	118.004	Unknown	[M-H]-		0.5	TRUE	null	null	null	null	null	null	999	FALSE	FALSE	FALSE		FALSE	FALSE	null	null	null	null	null	null	null	2.05	CD4	118.0047:1561224 119.00805:367203 120.01141:0	59.59601:1718 65.99853:5461 69.20628:1753 71.71556:1759 100.92643:2413 117.92879:9590 118.00438:36031	44808480	14975427	40133876	41944092	45997156	54456412	13773148	36174900	39614676	43013736	26028856	39765500	42140136	3.79621e+07	1.01659e+07
1001	18.153	118.004	Unknown	[M-H]-		0.05	TRUE	null	null	null	null	null	null	999	FALSE	FALSE	FALSE		FALSE	FALSE	null	null	null	null	null	null	null	1.52	CN4	118.00439:4222054 119.00774:893599 120.0111:26536	52.35175:1830 65.99861:12488 69.37344:1801 100.92533:7749 112.74216:1742 117.92882:38101 118.00443:83287 118.02921:2311	15778971	25785614	81872632	29658204	9813170	28324428	11774734	87523936	51113160	44853880	15752434	28723968	84088752	4.12689e+07	2.78644e+07
1002	3.731	118.004	Unknown	[M-H]-		0.15	TRUE	null	null	null	null	null	null	999	FALSE	FALSE	FALSE		FALSE	FALSE	null	null	null	null	null	null	null	2.74	CD5	118.00439:3531366 119.00774:272202 120.0111:0	58.53666:1825 62.15424:1602 65.99881:9943 71.62959:1655 78.7605:1711 80.88232:1696 117.92883:4914 118.00446:78226 118.02924:2233	93625672	81878016	12935065	31831482	176276528	26164850	95758096	58390748	10640642	14773986	94237704	32867204	90841688	5.67205e+07	4.16744e+07
1003	6.656	118.004	Unknown	[M-H]-		0.1	TRUE	null	null	null	null	null	null	999	FALSE	FALSE	FALSE		FALSE	FALSE	null	null	null	null	null	null	null	2.54	CN5	118.00439:2399630 119.00774:232991 120.0111:0	53.69746:1538 54.53677:1578 63.85255:2529 65.99854:6322 83.68369:1575 100.92536:3477 117.92842:12920 118.00431:53635	15071338	21913454	23440090	8441178	48587788	21766154	21760842	24919456	6133591	68190680	35742852	45924204	19223300	3.7283e+07	2.41411e+07
1004	7.46	118.004	Unknown	[M-H]-		0.1	TRUE	null	null	null	null	null	null	999	FALSE	FALSE	FALSE		FALSE	FALSE	null	null	null	null	null	null	null	3.62	QC_R3	118.00439:2074354 119.00774:282405 120.0111:0	63.4069:1747 65.99854:6166 72.00919:3095 74.02495:6207 74.58808:1783 75.57412:1725 96.50281:1774 100.92536:3400 117.92907:14851 118.00457:37286 118.02924:2309	14398540	13935998	61313268	63319080	13017164	14271024	61665708	58871932	15463515	62698380	14247779	13439903	59767076	3.59931e+07	2.35364e+07
1005	3.582	118.004	Unknown	[M-H]-		0.3	TRUE	null	null	null	null	null	null	999	FALSE	FALSE	FALSE		FALSE	FALSE	null	null	null	null	null	null	null	6.33	CD1	118.00461:3533658 119.00796:356269 120.01132:0	50.33758:1713 65.9987:8538 68.31628:1608 74.77507:1609 82.26627:1849 117.92871:4637 118.00436:74085 118.03051:3486 118.04015:2031	93069016	19693836	89313656	145001296	27670818	148267744	11926510	84342552	99105904	92893128	68046016	27632170	17808220	76486877	5.12258e+07
1006	3.534	118.004	Unknown	[M-H]-		0.2	TRUE	null	null	null	null	null	null	999	FALSE	FALSE	FALSE		FALSE	FALSE	null	null	null	null	null	null	null	5.21	CD2	118.00433:3511525 119.00768:330942 120.01104:0	65.62367:1812 65.99853:9176 74.54932:1802 76.09156:1658 92.56408:1906 101.6002:1979 117.92873:4760 118.00438:75736 118.03053:3810	31803222	79405280	28784012	72268872	31388640	28189620	50514364	84342424	32322960	92893136	29095708	81534248	62313572	4.99983e+07	2.47359e+07
1007	3.633	118.004	Unknown	[M-H]-		0.2	TRUE	null	null	null	null	null	null	999	FALSE	FALSE	FALSE		FALSE	FALSE	null	null	null	null	null	null	null	3.36	CN1	118.00459:3470645 119.00794:290865 120.0113:0	65.99872:8897 72.40493:1842 95.92726:1640 117.9287:5281 118.00434:79664	93069016	12046058	89313664	10586525	23350484	148267744	23041694	22865910	99105904	22530914	68046016	15507212	14112485	67583394	5.2027e+07
1008	17.725	118.004	Unknown	[M-H]-		0.05	TRUE	null	null	null	null	null	null	999	FALSE	FALSE	FALSE		FALSE	FALSE	null	null	null	null	null	null	null	9.09	CV5	118.00442:3360849 119.00777:824141 120.01113:26271	50.33495:1606 65.9987:8626 66.12246:1553 84.12923:1907 90.56282:1693 100.92535:11227 117.9288:52692 118.00446:66610	22806652	23349772	22613234	24828272	19999400	9691672	23984504	20180082	21723014	24438874	23764210	23098294	138632960	3.4208e+07	3.81759e+07
1009	1.491	118.005	Unknown	[M-H]-		0.05	TRUE	null	null	null	null	null	null	999	FALSE	FALSE	FALSE		FALSE	FALSE	null	null	null	null	null	null	null	0.5	QC_R2	118.00457:3174138 119.00792:865703 120.01128:0	63.05334:1617 65.99862:9469 81.0849:1625 100.92529:8749 115.40204:1691 117.92876:43269 118.00439:81401 118.02917:3106	29505594	14159740	16750624	18319940	32257962	10698599	36882528	19053284	13884088	9641989	18502562	26246078	8891031	2.0882e+07	9.47618e+06
1010	4.867	118.005	Unknown	[M-H]-		0.35	TRUE	null	null	null	null	null	null	999	FALSE	FALSE	FALSE		FALSE	FALSE	null	null	null	null	null	null	null	3.01	CD2	118.00463:2926942 119.00798:308897 120.01134:0	65.99847:9586 80.17793:1844 85.75778:1786 92.98706:1933 97.52328:1925 117.92879:9449 118.00438:69899	19503304	95176192	25177606	134351488	19430758	93789288	17418808	47965996	11195378	141922848	17039888	25313236	13289184	4.79341e+07	4.3068e+07
1011	6.427	118.005	Unknown	[M-H]-		0.1	TRUE	null	null	null	null	null	null	999	FALSE	FALSE	FALSE		FALSE	FALSE	null	null	null	null	null	null	null	11.25	CD2	118.00461:2260452 119.00796:300751 120.01132:0	65.99849:4650 77.86253:1714 100.92529:3683 117.92903:18308 118.00459:49175	14866008	38223352	17868912	16913942	45215160	16969994	34034784	36178012	16195097	17219794	34597880	17638416	19090842	2.57408e+07	1.03593e+07
1012	9.313	118.005	Unknown	[M-H]-		0.25	FALSE	null	null	null	null	null	null	999	FALSE	FALSE	FALSE		FALSE	FALSE	null	null	null	null	null	null	null	2.97	CV1	118.00461:1611944 119.00796:321299 120.01132:22757		15369454	43966668	40137584	41891664	45997156	54565712	39179384	26584262	17420210	17951864	46724384	42255320	42140132	3.82959e+07	1.05169e+07
1013	18.228	118.005	Unknown	[M-H]-		0.1	TRUE	null	null	null	null	null	null	999	FALSE	FALSE	FALSE		FALSE	FALSE	null	null	null	null	null	null	null	6.54	CV2	118.00436:4079259 119.00771:931522 120.01107:0	58.62374:1773 62.29594:1534 65.99862:10249 84.13994:1692 99.68736:1737 100.92529:5988 117.92867:36152 118.00439:92380	50834804	26721044	230979008	25466276	21357384	26907806	27221244	92619264	10032805	22322560	26059486	210840816	120448568	8.49571e+07	8.48904e+07
1014	18.345	118.005	Unknown	[M-H]-		0.1	TRUE	null	null	null	null	null	null	999	FALSE	FALSE	FALSE		FALSE	FALSE	null	null	null	null	null	null	null	2.5	CV1	118.00468:4254858 119.00803:1203270 120.01139:65638	59.28996:1794 62.54847:1619 64.57555:1936 65.99857:11622 69.97707:1921 74.0242:2173 80.90647:1651 100.92544:8768 117.92864:47467 118.00438:92376 118.03053:2836	18194652	94393024	51461108	243162592	45164256	17346620	71141056	73077728	64943608	50190328	27854986	14442506	72938360	7.26037e+07	6.69906e+07
1015	18.01	118.005	Unknown	[M-H]-		0.05	TRUE	null	null	null	null	null	null	999	FALSE	FALSE	FALSE		FALSE	FALSE	null	null	null	null	null	null	null	11.9	CD1	118.00463:3898686 119.00798:818047 120.01134:82153	50.73364:1547 65.99854:10614 86.08093:1605 86.48438:1943 99.13617:1664 100.92535:8537 117.92855:35753 118.00437:84583 118.02914:3146	217527280	214509696	26142632	25154568	25434224	24797378	216381264	26230860	206708000	197173152	15960561	26205298	28553780	7.07831e+07	8.29252e+07
1016	18.683	118.005	Unknown	[M-H]-		0.05	FALSE	null	null	null	null	null	null	999	FALSE	FALSE	FALSE		FALSE	FALSE	null	null	null	null	null	null	null	0.77	CV1	118.00464:4101930 119.00799:1756257 120.01135:87074		27417602	14541350	18271368	95434840	73382776	85229672	12296546	10531898	12294052	13632423	11155222	11715966	28937716	3.85992e+07	3.0658e+07
1017	3.01	118.005	Unknown	[M-H]-		0.65	TRUE	null	null	null	null	null	null	999	FALSE	FALSE	FALSE		FALSE	FALSE	null	null	null	null	null	null	null	4.76	CD1	118.00462:3282778 119.00797:487954 120.01133:0	51.21455:1678 57.22262:1876 65.86859:1864 65.99844:11011 68.11668:1872 78.67345:1599 100.92526:5864 108.93105:2216 117.92867:24834 118.00436:83880 118.02913:3256	79963200	71575016	101646584	92755616	78275176	81145184	97841960	75621760	83423128	92375096	63034920	99746432	80927792	85179356	1.04942e+07
1018	1.963	118.005	Unknown	[M-H]-	found in higher mz's MsMs_2766	0.05	TRUE	null	null	null	null	null	null	999	FALSE	FALSE	FALSE		FALSE	FALSE	null	null	null	null	null	null	null	9.92	CN3	118.00492:3615838 119.00827:693793 120.01163:0	51.8303:1739 65.99844:10706 72.00916:3920 93.45277:1809 100.92505:8887 117.92875:50839 118.0044:89999 118.03055:2230	11830579	74516664	58271284	27033912	28072772	20716218	65370472	160547184	22585566	33442872	44693172	11042152	43736132	4.36727e+07	3.48819e+07
1019	18.072	118.005	Unknown	[M-H]-		0.05	TRUE	null	null	null	null	null	null	999	FALSE	FALSE	FALSE		FALSE	FALSE	null	null	null	null	null	null	null	1.68	QC_R0	118.00494:3879390 119.00829:803452 120.01165:64961	65.99856:10508 100.92525:6054 117.9287:41458 118.00433:90322 118.04012:2064	11172419	58082972	27793788	23572158	79172984	25678712	67967104	28818924	21265620	23764036	42513680	29222070	25966586	3.23081e+07	1.6871e+07
1020	1.254	118.005	Unknown	[M-H]-		0.05	TRUE	null	null	null	null	null	null	999	FALSE	FALSE	FALSE		FALSE	FALSE	null	null	null	null	null	null	null	15.6	CD2	118.00494:3307465 119.00829:556169 120.01165:47637	56.48543:1877 65.9987:8284 70.60909:1937 100.92529:4372 116.0314:1894 116.64701:1890 117.92869:26652 118.00439:85725	81261336	122749280	98785504	87453168	83786992	122136744	112980608	126552720	107702376	111845576	120954368	91330248	107460912	1.00296e+08	1.76593e+07
1021	9.069	118.051	Threonine; LC-ESI-ITFT; MS2; CE 35.0 eV; [M-H]-	[M-H]-		0.1	TRUE	null	118.051	C4H9NO3	L-alpha-amino acids	AYFVYJQAPQTCCC-UHFFFAOYNA-N	CC(O)C(N)C(O)=O	430	TRUE	TRUE	TRUE		FALSE	FALSE	null	null	78.2	null	43.1	87.1	100	10.68	CV3	118.05061:663450 119.05396:36009 120.05732:0	51.27168:1654 65.99851:4313 72.00917:2038 74.02492:2935 78.91827:1917 97.66615:2228 100.92641:4653 106.08825:1693 117.92868:34077 118.00443:44257	4194008	10422127	10759857	13110082	3236795	16714991	16674279	13222622	14183865	14561651	15465581	15131243	12306435	1.28463e+07	3.53677e+06
1022	7.865	118.051	Threonine; LC-ESI-ITFT; MS2; CE 90.0 eV; [M-H]-	[M-H]-	found in higher mz's MsMs_4305	1	TRUE	null	118.051	C4H9NO3	L-alpha-amino acids	AYFVYJQAPQTCCC-UHFFFAOYNA-N	CC(O)C(N)C(O)=O	430	TRUE	TRUE	TRUE		FALSE	FALSE	null	null	88.7	null	73.4	89.1	100	125.92	CD5	118.05084:22554830 119.05419:968281 120.05755:117589	50.70926:1817 63.62477:1877 65.99854:4208 72.00923:18358 74.02439:31560 117.9289:11147 118.00455:34970 118.05128:5559	372276864	335169792	404357056	429050752	330271936	673847296	663531968	537441856	580737216	668159296	528830016	540255744	525081920	5.31737e+08	1.07407e+08
1023	7.861	118.373	Unknown	[M-H]-		0.65	FALSE	null	null	null	null	null	null	999	FALSE	FALSE	FALSE		FALSE	FALSE	null	null	null	null	null	null	null	1567.56	QC_R4	118.37285:120059 119.3762:0 120.37956:0		818244	676453	726763	400954	718084	1507008	1467774	1213918	470952	1001677	1391052	1557922	1182875	1.12081e+06	399683
1024	7.913	118.373	Unknown	[M-H]-	similar chromatogram in higher mz_4971; similar chromatogram in higher mz_6414	0.3	FALSE	null	null	null	null	null	null	999	FALSE	FALSE	FALSE		FALSE	FALSE	null	null	null	null	null	null	null	323.09	CV2	118.37326:115860 119.37661:0 120.37997:0		279894	217403	726763	1064316	718084	1507008	500593	502701	1386575	207147	1391052	1557922	668702	907919	506401
1025	0.936	118.904	Unknown	[M-H]-	ion correlated with 956; adduct linked to 2112_[M+FA-H]-; similar chromatogram in higher mz_3283	1	FALSE	null	null	null	null	null	null	999	FALSE	FALSE	FALSE		FALSE	FALSE	null	null	null	null	null	null	null	96.56	CD4	118.9038:12979807 119.90715:208768 120.91051:6630553		139834800	65473772	34271788	176115200	39549048	32679766	53414492	22389620	36722328	43179416	48314148	51390072	50244864	5.29915e+07	3.90618e+07
1026	7.317	118.926	Unknown	[M-H]-		0.35	FALSE	null	null	null	null	null	null	999	FALSE	FALSE	FALSE		FALSE	FALSE	null	null	null	null	null	null	null	2.09	CD5	118.92628:130704 119.92963:0 120.93299:0		2612136	2080067	839073	2021000	2651290	2711128	1834946	2026900	753302	821043	2174933	2419106	1676068	1.82171e+06	764041
1027	18.783	118.926	Unknown	[M-H]-		0.35	FALSE	null	null	null	null	null	null	999	FALSE	FALSE	FALSE		FALSE	FALSE	null	null	null	null	null	null	null	1.78	QC_R1	118.9263:193972 119.92965:0 120.93301:0		1431711	2030891	2448734	3604102	4197266	955150	1280591	2101400	2679145	1037926	2536788	5374834	2082090	2.5236e+06	1.20556e+06
1028	18.619	118.926	Unknown	[M-H]-		0.05	FALSE	null	null	null	null	null	null	999	FALSE	FALSE	FALSE		FALSE	FALSE	null	null	null	null	null	null	null	2.78	QC_R3	118.92638:147850 119.92973:0 120.93309:0		899420	1039832	2203976	643727	777357	4942484	2297484	2283139	1869322	2000961	281112	981687	4254108	1.46853e+06	1.26151e+06
1029	7.235	118.927	Unknown	[M-H]-		0.1	FALSE	null	null	null	null	null	null	999	FALSE	FALSE	FALSE		FALSE	FALSE	null	null	null	null	null	null	null	2.42	CN4	118.92651:132397 119.92986:0 120.93322:0		926376	848969	647052	660022	695185	1105514	383491	658669	3069631	1208144	882900	766468	336067	929978	604612
1030	7.379	118.927	Unknown	[M-H]-		0.1	FALSE	null	null	null	null	null	null	999	FALSE	FALSE	FALSE		FALSE	FALSE	null	null	null	null	null	null	null	2.9	QC_R2	118.92672:125510 119.93007:0 120.93343:0		2612136	2080067	802858	2021000	737247	782075	1834946	2026900	594729	821043	538160	598402	1676068	1.3842e+06	792590
1031	18.665	118.927	Unknown	[M-H]-		0.1	FALSE	null	null	null	null	null	null	999	FALSE	FALSE	FALSE		FALSE	FALSE	null	null	null	null	null	null	null	2.19	CN1	118.92674:165420 119.93009:0 120.93345:0		4529704	3229804	2203976	741100	908024	4942484	2297484	338055	539346	2000961	624350	1037958	2172018	1.6701e+06	1.36296e+06
1032	8.24	118.927	Unknown	[M-H]-		0.1	FALSE	null	null	null	null	null	null	999	FALSE	FALSE	FALSE		FALSE	FALSE	null	null	null	null	null	null	null	3.52	CD5	118.92688:146710 119.93023:0 120.93359:0		3384586	3980267	2697128	3369827	3570694	861856	3338119	1471004	3226850	3179742	2892215	2255817	1666995	2.67716e+06	958776
1033	10.629	118.942	Unknown	[M-H]-		1	FALSE	null	null	null	null	null	null	999	FALSE	FALSE	FALSE		FALSE	FALSE	null	null	null	null	null	null	null	7.45	CD3	118.94167:710021 119.94502:0 120.94838:35017		11228941	12377645	13779002	12025306	12626378	11463910	11208288	11504427	11367670	9656824	11917701	11571131	11299948	1.16816e+07	929332
1034	11.42	118.951	Unknown	[M-H]-		0.05	FALSE	null	null	null	null	null	null	999	FALSE	FALSE	FALSE		FALSE	FALSE	null	null	null	null	null	null	null	2.59	CV5	118.95119:150228 119.95454:0 120.9579:0		972985	347779	3412371	4152984	2663630	732608	3982156	553491	902113	2922886	448629	1175846	3628509	2.17623e+06	1.41752e+06
1035	3.003	118.969	Unknown	[M-H]-		0.35	FALSE	null	null	null	null	null	null	999	FALSE	FALSE	FALSE		FALSE	FALSE	null	null	null	null	null	null	null	4.45	CD1	118.96919:235431 119.97254:0 120.9759:0		3451110	3660478	3180615	3109656	3646348	3099238	2352262	2690624	2782892	3324440	3298923	2776598	2800496	2.96038e+06	404760
1036	1.792	118.969	Unknown	[M-H]-		0.15	FALSE	null	null	null	null	null	null	999	FALSE	FALSE	FALSE		FALSE	FALSE	null	null	null	null	null	null	null	3	CV1	118.9692:389230 119.97255:0 120.97591:0		11233898	9524073	11729657	1253254	10834028	9134149	1525443	2767292	23161964	7943424	1262424	1225392	5101613	8.58346e+06	5.65614e+06
1037	2.295	118.969	Unknown	[M-H]-		0.05	FALSE	null	null	null	null	null	null	999	FALSE	FALSE	FALSE		FALSE	FALSE	null	null	null	null	null	null	null	8.4	CD5	118.96922:366497 119.97257:0 120.97593:0		2606401	4588425	2692701	2555332	9914714	1869287	1877872	7376820	2123636	2388446	2059533	2427461	2128003	3.31112e+06	2.30385e+06
1038	2.205	118.969	Unknown	[M-H]-		0.1	FALSE	null	null	null	null	null	null	999	FALSE	FALSE	FALSE		FALSE	FALSE	null	null	null	null	null	null	null	7.31	CD3	118.96923:373412 119.97258:0 120.97594:0		8864603	2024982	8922492	8168018	3151302	7042890	5961440	2264538	2676219	9314207	6941081	7911152	2260485	5.91798e+06	2.68489e+06
1039	1.701	118.969	Unknown	[M-H]-		0.1	FALSE	null	null	null	null	null	null	999	FALSE	FALSE	FALSE		FALSE	FALSE	null	null	null	null	null	null	null	2.52	QC_R3	118.9693:359851 119.97265:0 120.97601:0		2779124	2545026	2660432	6187168	2558909	2329269	3652043	7938004	3232242	7943424	8611180	5197084	5670279	3.97717e+06	2.13071e+06
[truncated: 5,661 more rows]

## Sheet: hydrophilic substances-pos
																															Batch ID	1	1	1	1	1	1	1	1	1	1	1	1	1	Average	Stdev
[truncated: 8,234 more rows]

[truncated: 2 more sheets: lipids-neg, lipids-pos]
